# Supplementary material for: Alzheimer's disease-causing presenilin-1 mutations have deleterious effects on mitochondrial function
Source: Theranostics. 2021 Aug 17;11(18):8855–73. doi: 10.7150/thno.59776 (PMC8419044; doi:10.7150/thno.59776)
Supplement: Supplementary file 2 — Supplementary table S1. [file thnov11p8855s2.xlsx]

## Sheet: DEGs
DEG-selection pair :	GroupA vs. GroupB	WTHP vs. KIHP		409 DEGs which have been selected by ( |Z-ratio| > 1.5 ) n ( p-value < 0.05 ) from WTHP vs. KIHP
DEG-selection condition :	( |Fold-Change| ≥ 2 ) ∩ ( Q-value ≤ 0.05 )	( |Z-ratio| > 1.5 ) n ( p-value < 0.05 )		Enriched from the 362 genes mapped to g:ProfileR, when applied the top-ranked 409 DEGs which selected for analysis
Count of total DEGs :	180	409		Discovery of enriched terms such as gene ontology(GO), biological pathways(KEGG or Reactiome), regulatory motifs in genome such as microRNA targets(miRBase) or transcription factor binding sites(TRANSFAC), protein databases(CORUM or HPA), human-specific phenotype database(HPO or OMIM) using g:Profiler
Count of the top-ranked DEGs, those selected for anlaysis :	180	409
Count of the gene symbols mapped to enrichment DB :	167	362
Species	Mapping to g:Profiler	Official Gene Symbol	WTHP1	WTHP2	WTHP3	KIHP1	KIHP2	KIHP3	p-value	Z-ratio	Ensembl Gene ID	Gene Ontology Biological Process	Gene Ontology Cellular Component	Gene Ontology Molecular Function	Pathway KEGG
mmusculus	Success	Gm1965	0.289915	0.659272	0.42889	0.844629	0.865151	0.94416	0.000144315	4.15195884870303	ENSMUSG00000090254
mmusculus	Success	Msantd1	-0.41428	-0.480649	0.0463039	0.795304	0.694779	0.768695	7.72061e-10	10.1122179825089	ENSMUSG00000051246
mmusculus	Success	Atxn7l3b	1.21945	1.19171	0.950137	0.895325	1.00547	0.830493	0.0350156	-2.05019158383443	ENSMUSG00000074748	gene expression, macromolecule metabolic process, metabolic process, organic substance metabolic process, regulation of metabolic process	cell, cell part, cytoplasm, intracellular, intracellular part
mmusculus	Success	Tcaim	0.485758	0.577144	0.483616	0.75016	0.771066	0.542888	0.0291298	1.68438075550583	ENSMUSG00000046603		cell, cell part, cytoplasm, cytoplasmic part, intracellular, intracellular membrane-bounded organelle, intracellular organelle, intracellular part, membrane-bounded organelle, organelle
mmusculus	Success	Gse1	1.83806	1.76218	1.7271	1.43245	1.64578	1.65125	0.0117906	-1.94553265753149	ENSMUSG00000031822
mmusculus	Success	Zfp229	0.435464	0.239178	0.611402	0.682238	0.707057	0.829499	0.00773956	3.0353868917796	ENSMUSG00000061544	biosynthetic process, cellular aromatic compound metabolic process, cellular biosynthetic process, cellular macromolecule biosynthetic process, cellular macromolecule metabolic process, cellular metabolic process, cellular nitrogen compound biosynthetic process, cellular nitrogen compound metabolic process, cellular process, gene expression, heterocycle metabolic process, macromolecule biosynthet…	cell, cell part, intracellular	binding
mmusculus	Success	Trim46	1.10922	1.08185	1.1496	1.37007	1.23603	1.2254	0.00120689	1.59729237610529	ENSMUSG00000042766	cellular component organization, cellular component organization or biogenesis, cellular localization, cellular macromolecule localization, cellular process, cellular protein localization, establishment of localization in cell, intracellular transport, macromolecule localization, organelle organization, protein localization	cell, cell part, cytoplasm, cytoplasmic part, intracellular, intracellular non-membrane-bounded organelle, intracellular organelle, intracellular part, non-membrane-bounded organelle, organelle	binding, protein binding
mmusculus	Success	Abi2	1.28931	1.36554	1.23741	1.01408	1.06306	1.09287	3.67651e-08	-2.35034949752327	ENSMUSG00000026782	cellular component biogenesis, cellular component organization, cellular component organization or biogenesis, cellular macromolecule metabolic process, cellular metabolic process, cellular process, macromolecule metabolic process, metabolic process, nitrogen compound metabolic process, organelle organization, organic substance metabolic process, positive regulation of cellular metabolic process,…	adherens junction, anchoring junction, cell, cell part, cell-cell adherens junction, cytoplasm, cytoplasmic part, cytosol, intracellular, intracellular non-membrane-bounded organelle, intracellular organelle, intracellular part, non-membrane-bounded organelle, organelle, protein-containing complex	binding, enzyme binding, protein binding, ubiquitin protein ligase binding, ubiquitin-like protein ligase binding
mmusculus	Success	Pisd	0.391422	0.447583	0.425832	-0.0114917	0.177462	0.164259	7.79863e-07	-3.04143385196817	ENSMUSG00000023452	biosynthetic process, cellular biosynthetic process, cellular metabolic process, cellular process, gene expression, macromolecule metabolic process, metabolic process, nitrogen compound metabolic process, organic substance biosynthetic process, organic substance metabolic process, primary metabolic process	cell, cell part, cytoplasm, cytoplasmic part, intracellular, intracellular membrane-bounded organelle, intracellular organelle, intracellular organelle part, intracellular part, membrane-bounded organelle, nucleus, organelle, organelle part
mmusculus	Success	Mical2	1.89234	1.93229	1.883	1.62719	1.55514	1.88491	0.0349782	-2.08399345039164	ENSMUSG00000038244	biosynthetic process, cellular aromatic compound metabolic process, cellular biosynthetic process, cellular component organization, cellular component organization or biogenesis, cellular macromolecule biosynthetic process, cellular macromolecule metabolic process, cellular metabolic process, cellular nitrogen compound biosynthetic process, cellular nitrogen compound metabolic process, cellular p…	cell, cell part, intracellular, intracellular membrane-bounded organelle, intracellular organelle, intracellular part, membrane-bounded organelle, nucleus, organelle	binding, protein binding
mmusculus	Success	9930014A18Rik	0.0357543	0.0298739	0.232434	0.282492	0.347984	0.323667	0.00158874	2.13504359508209	ENSMUSG00000097493
mmusculus	Success	Exph5	0.478685	0.498465	0.577801	0.747615	0.832007	0.856836	5.59133e-11	2.86863249236517	ENSMUSG00000034584	amide transport, cellular localization, cellular macromolecule localization, cellular process, cellular protein localization, establishment of localization in cell, establishment of protein localization, intracellular transport, macromolecule localization, organic substance transport, peptide transport, protein localization, protein transport	cell, cell part, cytoplasm, cytoplasmic part, endomembrane system, intracellular, intracellular organelle, intracellular part, membrane-bounded organelle, organelle	binding, enzyme binding, protein binding
mmusculus	Success	Zcchc7	0.439578	0.359575	0.328342	0.255446	0.0913642	0.277598	0.0128857	-1.63716538224073	ENSMUSG00000035649		cell, cell part, cytoplasm, cytoplasmic part, cytosol, intracellular, intracellular membrane-bounded organelle, intracellular non-membrane-bounded organelle, intracellular organelle, intracellular organelle lumen, intracellular organelle part, intracellular part, membrane-bounded organelle, membrane-enclosed lumen, non-membrane-bounded organelle, nuclear lumen, nuclear part, nucleus, organelle, o…	binding
mmusculus	Success	Fndc3a	1.35823	1.41733	1.54407	1.5824	1.71512	1.56355	0.0129951	1.76203210455175	ENSMUSG00000033487	cellular process	cell, cell part, cytoplasm, cytoplasmic part, cytosol, endomembrane system, intracellular, intracellular membrane-bounded organelle, intracellular organelle, intracellular organelle part, intracellular part, membrane-bounded organelle, organelle, organelle part
mmusculus	Success	Snhg11	0.27732	0.439683	0.232996	0.0922628	0.143588	0.236583	0.0354828	-1.55411031040656	ENSMUSG00000044349
mmusculus	Success	Hps5	0.21832	0.217245	0.24874	0.417983	0.40642	0.406615	0	1.77913114621721	ENSMUSG00000014418	cellular component organization, cellular component organization or biogenesis, cellular process, organelle organization	cell, cell part, cytoplasm, cytoplasmic part, cytosol, intracellular, intracellular part, protein-containing complex	binding, protein binding
mmusculus	Success	Polr2h	1.17156	1.05087	1.31355	1.37864	1.37761	1.52745	0.00603806	2.43325599312287	ENSMUSG00000021018	biosynthetic process, cellular aromatic compound metabolic process, cellular biosynthetic process, cellular macromolecule biosynthetic process, cellular macromolecule metabolic process, cellular metabolic process, cellular nitrogen compound biosynthetic process, cellular nitrogen compound metabolic process, cellular process, gene expression, heterocycle metabolic process, macromolecule biosynthet…	catalytic complex, cell, cell part, intracellular, intracellular membrane-bounded organelle, intracellular non-membrane-bounded organelle, intracellular organelle, intracellular organelle lumen, intracellular organelle part, intracellular part, membrane-bounded organelle, membrane-enclosed lumen, non-membrane-bounded organelle, nuclear lumen, nuclear part, nucleoplasm, nucleus, organelle, organel…	binding
mmusculus	Success	Fam199x	0.355264	0.420105	0.3835	0.567354	0.568483	0.639222	1.18818e-11	2.00522451991903	ENSMUSG00000042595
mmusculus	Success	Sspo	0.21036	0.203464	0.346731	0.439723	0.464945	0.614291	0.000423651	2.46802402898455	ENSMUSG00000029797	cellular macromolecule metabolic process, cellular metabolic process, cellular process, macromolecule metabolic process, metabolic process, nitrogen compound metabolic process, organic substance metabolic process, primary metabolic process, regulation of cellular metabolic process, regulation of metabolic process	cell, cell part, cytoplasm, intracellular, intracellular part
mmusculus	Success	Pramef8	1.61866	1.60228	1.47739	1.30477	1.29893	1.1686	9.5068e-07	-3.01352244284994	ENSMUSG00000046862, ENSMUSG00000097778	biosynthetic process, cellular aromatic compound metabolic process, cellular biosynthetic process, cellular macromolecule biosynthetic process, cellular macromolecule metabolic process, cellular metabolic process, cellular nitrogen compound biosynthetic process, cellular nitrogen compound metabolic process, cellular process, gene expression, heterocycle metabolic process, macromolecule biosynthet…
mmusculus	Success	Hpdl	0.311665	0.421922	0.436703	0.529679	0.576355	0.573327	5.86642e-05	1.65663862411434	ENSMUSG00000043155	cellular aromatic compound metabolic process, cellular metabolic process, cellular process, metabolic process, nitrogen compound metabolic process, organic cyclic compound metabolic process, organic substance metabolic process, primary metabolic process		binding
mmusculus	Success	Kcng1	0.410988	0.676896	0.444474	0.0529542	0.210154	0.225537	0.000513834	-3.39648575878467	ENSMUSG00000074575	cellular component biogenesis, cellular component organization, cellular component organization or biogenesis, cellular process	cell, cell part, protein-containing complex
mmusculus	Success	Gpr1	0.218576	0.268357	0.268743	0.411783	0.448824	0.528429	3.35001e-08	2.06110058734737	ENSMUSG00000046856	cellular process	cell, cell part, intracellular, intracellular membrane-bounded organelle, intracellular organelle, intracellular organelle lumen, intracellular organelle part, intracellular part, membrane-bounded organelle, membrane-enclosed lumen, nuclear lumen, nuclear part, nucleoplasm, nucleus, organelle, organelle lumen, organelle part	binding
mmusculus	Success	Erc2	-0.0289247	0.177196	0.492473	0.510951	0.464886	0.640856	0.0426775	3.17596756478684	ENSMUSG00000040640		cell, cell part, cytoplasm, intracellular, intracellular non-membrane-bounded organelle, intracellular organelle, intracellular part, non-membrane-bounded organelle, organelle, protein-containing complex	binding, protein binding
mmusculus	Failed	Dhrsx	0.295066	0.579929	0.635593	0.723752	0.647496	0.852595	0.0499223	2.32109895701536
mmusculus	Success	Vac14	-0.0630724	-0.188876	0.0714302	0.0649908	0.121104	0.253687	0.0273238	2.0186019812998	ENSMUSG00000010936	biosynthetic process, cellular biosynthetic process, cellular metabolic process, cellular process, metabolic process, organic substance biosynthetic process, organic substance metabolic process, positive regulation of cellular metabolic process, primary metabolic process, regulation of cellular metabolic process, regulation of metabolic process	catalytic complex, cell, cell part, cytoplasm, cytoplasmic part, endomembrane system, intracellular, intracellular membrane-bounded organelle, intracellular organelle, intracellular organelle part, intracellular part, membrane-bounded organelle, organelle, organelle part, protein-containing complex
mmusculus	Success	Cnot1	0.474036	0.420383	0.235999	0.653856	0.590697	0.606787	0.00126394	2.34605019314565	ENSMUSG00000036550	amide biosynthetic process, biosynthetic process, cellular amide metabolic process, cellular aromatic compound metabolic process, cellular biosynthetic process, cellular component biogenesis, cellular component organization, cellular component organization or biogenesis, cellular macromolecule biosynthetic process, cellular macromolecule metabolic process, cellular metabolic process, cellular nit…	cell, cell part, cytoplasm, cytoplasmic part, cytosol, intracellular, intracellular membrane-bounded organelle, intracellular non-membrane-bounded organelle, intracellular organelle, intracellular part, membrane-bounded organelle, non-membrane-bounded organelle, nucleus, organelle, protein-containing complex	binding, protein binding
mmusculus	Success	Emsy	0.333224	0.198896	0.123851	0.0339236	0.11805	0.0346955	0.0201116	-1.52721535936765	ENSMUSG00000035401	biosynthetic process, cellular aromatic compound metabolic process, cellular biosynthetic process, cellular component organization, cellular component organization or biogenesis, cellular macromolecule biosynthetic process, cellular macromolecule metabolic process, cellular metabolic process, cellular nitrogen compound biosynthetic process, cellular nitrogen compound metabolic process, cellular p…	cell, cell part, intracellular, intracellular membrane-bounded organelle, intracellular organelle, intracellular organelle lumen, intracellular organelle part, intracellular part, membrane-bounded organelle, membrane-enclosed lumen, nuclear lumen, nuclear part, nucleoplasm, nucleus, organelle, organelle lumen, organelle part	binding, protein binding
mmusculus	Success	Picalm	1.08913	1.20593	0.902298	0.72694	0.799434	0.712586	0.000546866	-3.11886490105119	ENSMUSG00000039361	amide transport, biosynthetic process, cellular amide metabolic process, cellular aromatic compound metabolic process, cellular biosynthetic process, cellular component biogenesis, cellular component organization, cellular component organization or biogenesis, cellular localization, cellular macromolecule biosynthetic process, cellular macromolecule localization, cellular macromolecule metabolic …	cell, cell part, cytoplasm, cytoplasmic part, endomembrane system, intracellular, intracellular membrane-bounded organelle, intracellular organelle, intracellular organelle part, intracellular part, membrane-bounded organelle, nucleus, organelle, organelle part, protein-containing complex	binding, enzyme binding, protein binding
mmusculus	Success	Pla2g4c	0.518176	0.523473	0.724082	0.744355	0.691364	0.803437	0.0356212	1.54064005560882	ENSMUSG00000033847	cellular metabolic process, cellular process, metabolic process, organic substance metabolic process, primary metabolic process	cell, cell part, cytoplasm, cytoplasmic part, endomembrane system, intracellular, intracellular membrane-bounded organelle, intracellular non-membrane-bounded organelle, intracellular organelle, intracellular organelle lumen, intracellular organelle part, intracellular part, membrane-bounded organelle, membrane-enclosed lumen, non-membrane-bounded organelle, nuclear lumen, nuclear part, nucleopla…
mmusculus	Success	Wnk1	0.846147	0.888274	0.826468	0.729086	0.668416	0.681772	5.75154e-10	-1.5672899825677	ENSMUSG00000045962	cellular macromolecule metabolic process, cellular metabolic process, cellular process, macromolecule metabolic process, metabolic process, nitrogen compound metabolic process, organic substance metabolic process, positive regulation of cellular metabolic process, primary metabolic process, regulation of cellular metabolic process, regulation of metabolic process	cell, cell part, cytoplasm, cytoplasmic part, cytosol, intracellular, intracellular part	binding, enzyme binding, protein binding
mmusculus	Success	Jazf1	1.05377	1.05023	1.25959	1.28117	1.29835	1.29041	0.0149902	1.64776349613075	ENSMUSG00000063568	biosynthetic process, cellular aromatic compound metabolic process, cellular biosynthetic process, cellular macromolecule biosynthetic process, cellular macromolecule metabolic process, cellular metabolic process, cellular nitrogen compound biosynthetic process, cellular nitrogen compound metabolic process, cellular process, gene expression, heterocycle metabolic process, macromolecule biosynthet…	cell, cell part, cytoplasm, cytoplasmic part, cytosol, intracellular, intracellular membrane-bounded organelle, intracellular non-membrane-bounded organelle, intracellular organelle, intracellular organelle lumen, intracellular organelle part, intracellular part, membrane-bounded organelle, membrane-enclosed lumen, non-membrane-bounded organelle, nuclear lumen, nuclear part, nucleus, organelle, o…	binding
mmusculus	Success	Tmem39b	0.544986	0.802355	0.684896	0.991453	0.95623	0.956186	0.000114383	2.83649634336012	ENSMUSG00000053730
mmusculus	Success	Ints3	0.718439	0.636492	0.548897	0.20093	0.507427	0.420878	0.0126354	-2.52070887340411	ENSMUSG00000027933	cellular aromatic compound metabolic process, cellular macromolecule metabolic process, cellular metabolic process, cellular nitrogen compound metabolic process, cellular process, gene expression, heterocycle metabolic process, macromolecule metabolic process, metabolic process, nitrogen compound metabolic process, nucleic acid metabolic process, nucleobase-containing compound metabolic process, …	cell, cell part, cytoplasm, intracellular, intracellular membrane-bounded organelle, intracellular non-membrane-bounded organelle, intracellular organelle, intracellular organelle lumen, intracellular organelle part, intracellular part, membrane-bounded organelle, membrane-enclosed lumen, non-membrane-bounded organelle, nuclear lumen, nuclear part, nucleus, organelle, organelle lumen, organelle p…
mmusculus	Success	Rrnad1	0.0447214	0.0481023	-0.136284	0.232185	0.32073	0.375241	1.1429e-05	3.1618695486336	ENSMUSG00000004896
mmusculus	Success	Arfgap1	0.299787	0.0626772	0.0199379	-0.00387398	-0.117884	-0.0779045	0.0374164	-1.89417521125053	ENSMUSG00000027575	amide transport, cellular component organization, cellular component organization or biogenesis, cellular process, establishment of protein localization, macromolecule localization, organic substance transport, peptide transport, protein localization, protein transport	cell, cell part, cytoplasm, cytoplasmic part, endomembrane system, intracellular, intracellular membrane-bounded organelle, intracellular organelle, intracellular organelle part, intracellular part, membrane-bounded organelle, organelle, organelle part	binding, protein binding
mmusculus	Success	Prrg4	0.411677	0.453118	0.376473	0.168023	0.187573	0.40274	0.0400127	-1.57157397658683	ENSMUSG00000027171			binding
mmusculus	Success	Arhgap1	0.412203	0.211517	0.2175	0.051279	-0.00445251	0.0683653	0.000496515	-2.36266524075518	ENSMUSG00000027247	amide transport, cellular localization, cellular process, establishment of localization in cell, establishment of protein localization, intracellular transport, macromolecule localization, organic substance transport, peptide transport, protein localization, protein transport	cell, cell part, cytoplasm, cytoplasmic part, endomembrane system, intracellular, intracellular organelle, intracellular organelle part, intracellular part, membrane-bounded organelle, organelle, organelle part	binding, enzyme binding, protein binding
mmusculus	Success	Tubb4b	1.38723	1.47226	1.45934	1.17042	1.12376	1.25046	1.39484e-08	-2.51940761619696	ENSMUSG00000036752	cellular component organization, cellular component organization or biogenesis, cellular process, organelle organization	cell, cell part, cytoplasm, intracellular, intracellular non-membrane-bounded organelle, intracellular organelle, intracellular organelle part, intracellular part, non-membrane-bounded organelle, organelle, organelle part, protein-containing complex	binding
mmusculus	Success	Stradb	0.969245	0.840451	1.00937	1.13356	1.11701	1.10532	0.000525589	1.74696681449288	ENSMUSG00000026027	amide transport, cellular component organization, cellular component organization or biogenesis, cellular localization, cellular macromolecule localization, cellular macromolecule metabolic process, cellular metabolic process, cellular process, cellular protein localization, establishment of localization in cell, establishment of protein localization, intracellular transport, macromolecule locali…	cell, cell part, cytoplasm, cytoplasmic part, cytosol, intracellular, intracellular membrane-bounded organelle, intracellular organelle, intracellular part, membrane-bounded organelle, nucleus, organelle	binding
mmusculus	Failed	Dpcd	0.417729	0.527708	0.708641	0.745565	0.732481	0.889929	0.0158829	2.32318919806927
mmusculus	Success	Oosp2	-0.265381	0.0516919	0.0704258	0.16701	0.197562	0.165349	0.0403439	2.19069880021693	ENSMUSG00000055895
mmusculus	Success	Mapk1ip1l	0.907113	0.844812	0.786274	0.508537	0.743591	0.745808	0.0364914	-1.75814223186737	ENSMUSG00000021840
mmusculus	Success	3830406C13Rik	0.691841	0.586926	0.41596	0.299188	0.472651	0.262908	0.0330483	-2.14773275897318	ENSMUSG00000033111
mmusculus	Success	Fam161b	0.338805	0.414419	0.416418	0.677289	0.637467	0.802758	1.65412e-08	3.0845944082964	ENSMUSG00000021234		cell, cell part, cytoplasm, cytoplasmic part, intracellular, intracellular non-membrane-bounded organelle, intracellular organelle, intracellular organelle part, intracellular part, non-membrane-bounded organelle, organelle, organelle part
mmusculus	Success	Nploc4	1.01681	1.03085	1.16458	1.26976	1.18041	1.27977	0.00233877	1.68471792031423	ENSMUSG00000039703	amide transport, cellular component organization, cellular component organization or biogenesis, cellular localization, cellular macromolecule localization, cellular macromolecule metabolic process, cellular metabolic process, cellular process, cellular protein localization, establishment of localization in cell, establishment of protein localization, intracellular transport, macromolecule locali…	cell, cell part, cytoplasm, cytoplasmic part, cytosol, endomembrane system, intracellular, intracellular membrane-bounded organelle, intracellular organelle, intracellular organelle part, intracellular part, membrane-bounded organelle, nucleus, organelle, organelle part, protein-containing complex	binding, enzyme binding, protein binding, ubiquitin binding, ubiquitin protein ligase binding, ubiquitin-like protein ligase binding
mmusculus	Success	Fnip1	0.770013	0.661383	0.789475	0.93875	0.938434	0.905477	5.94002e-06	1.82819846302808	ENSMUSG00000035992	biosynthetic process, cellular aromatic compound metabolic process, cellular biosynthetic process, cellular component biogenesis, cellular component organization, cellular component organization or biogenesis, cellular macromolecule biosynthetic process, cellular macromolecule metabolic process, cellular metabolic process, cellular nitrogen compound biosynthetic process, cellular nitrogen compoun…	cell, cell part, cytoplasm, intracellular, intracellular part	binding, enzyme binding, protein binding
mmusculus	Success	Slc26a10	0.674419	0.714738	0.351572	0.124585	0.268038	0.228963	0.00235229	-3.64195247952914	ENSMUSG00000040441
mmusculus	Success	Cdc34	0.818195	0.925684	0.880744	0.58406	0.787452	0.757431	0.0193307	-1.61305828298211	ENSMUSG00000020307	cellular component biogenesis, cellular component organization, cellular component organization or biogenesis, cellular macromolecule metabolic process, cellular metabolic process, cellular process, macromolecule metabolic process, metabolic process, nitrogen compound metabolic process, organic substance metabolic process, primary metabolic process	cell, cell part, cytoplasm, cytoplasmic part, cytosol, intracellular, intracellular membrane-bounded organelle, intracellular organelle, intracellular organelle lumen, intracellular organelle part, intracellular part, membrane-bounded organelle, membrane-enclosed lumen, nuclear lumen, nuclear part, nucleoplasm, nucleus, organelle, organelle lumen, organelle part	binding, enzyme binding, protein binding, ubiquitin protein ligase binding, ubiquitin-like protein ligase binding
mmusculus	Success	Pdxk	0.254189	0.312599	0.0978627	0.0375587	0.0581008	0.0781446	0.0120438	-1.5973322056981	ENSMUSG00000032788	biosynthetic process, cellular aromatic compound metabolic process, cellular biosynthetic process, cellular metabolic process, cellular nitrogen compound biosynthetic process, cellular nitrogen compound metabolic process, cellular process, heterocycle metabolic process, metabolic process, nitrogen compound metabolic process, organic cyclic compound metabolic process, organic substance biosyntheti…	cell, cell part, cytoplasm, cytoplasmic part, cytosol, intracellular, intracellular membrane-bounded organelle, intracellular organelle, intracellular organelle lumen, intracellular organelle part, intracellular part, membrane-bounded organelle, membrane-enclosed lumen, nuclear lumen, nuclear part, nucleoplasm, nucleus, organelle, organelle lumen, organelle part	binding, protein binding
mmusculus	Success	Clvs2	0.0236005	-0.076422	0.00447251	0.173446	0.17416	0.180321	4.08923e-10	1.87533745759255	ENSMUSG00000019785	cellular component organization, cellular component organization or biogenesis, cellular process, organelle organization	cell, cell part, cytoplasm, cytoplasmic part, endomembrane system, intracellular, intracellular membrane-bounded organelle, intracellular organelle, intracellular organelle part, intracellular part, membrane-bounded organelle, organelle, organelle part	binding
mmusculus	Success	Tmem120a	1.25315	1.16788	0.9941	0.796576	0.949264	0.937109	0.00707132	-2.38270512063915	ENSMUSG00000039886	cellular component biogenesis, cellular component organization, cellular component organization or biogenesis, cellular process	cell, cell part, endomembrane system, intracellular, intracellular membrane-bounded organelle, intracellular organelle, intracellular organelle part, intracellular part, membrane-bounded organelle, nuclear part, nucleus, organelle, organelle part
mmusculus	Success	Tut7	0.2164	0.259028	0.20749	0.344436	0.407418	0.579255	0.00267437	2.10936262782757	ENSMUSG00000035248	cellular aromatic compound metabolic process, cellular metabolic process, cellular nitrogen compound metabolic process, cellular process, gene expression, heterocycle metabolic process, macromolecule metabolic process, metabolic process, nitrogen compound metabolic process, nucleic acid metabolic process, nucleobase-containing compound metabolic process, organic cyclic compound metabolic process,…	cell, cell part, cytoplasm, cytoplasmic part, cytosol, intracellular, intracellular membrane-bounded organelle, intracellular organelle, intracellular organelle lumen, intracellular organelle part, intracellular part, membrane-bounded organelle, membrane-enclosed lumen, nuclear lumen, nuclear part, nucleoplasm, nucleus, organelle, organelle lumen, organelle part	binding
mmusculus	Success	Tnrc6b	0.294693	0.507152	0.589093	0.695716	0.657293	0.802749	0.00923129	2.48890203036144	ENSMUSG00000047888	amide biosynthetic process, biosynthetic process, cellular amide metabolic process, cellular aromatic compound metabolic process, cellular biosynthetic process, cellular macromolecule biosynthetic process, cellular macromolecule metabolic process, cellular metabolic process, cellular nitrogen compound biosynthetic process, cellular nitrogen compound metabolic process, cellular process, gene expre…	cell, cell part, cytoplasm, cytoplasmic part, intracellular, intracellular non-membrane-bounded organelle, intracellular organelle, intracellular part, non-membrane-bounded organelle, organelle, protein-containing complex	binding
mmusculus	Success	Rbbp5	0.199025	0.195608	0.200876	0.28781	0.319197	0.471041	0.00448387	1.57029530342743	ENSMUSG00000026439	biosynthetic process, cellular aromatic compound metabolic process, cellular biosynthetic process, cellular component organization, cellular component organization or biogenesis, cellular macromolecule biosynthetic process, cellular macromolecule metabolic process, cellular metabolic process, cellular nitrogen compound biosynthetic process, cellular nitrogen compound metabolic process, cellular p…	catalytic complex, cell, cell part, intracellular, intracellular membrane-bounded organelle, intracellular non-membrane-bounded organelle, intracellular organelle, intracellular organelle lumen, intracellular organelle part, intracellular part, membrane-bounded organelle, membrane-enclosed lumen, non-membrane-bounded organelle, nuclear lumen, nuclear part, nucleoplasm, nucleus, organelle, organel…	binding, protein binding
mmusculus	Success	Slc39a14	1.26136	1.2093	1.09416	1.08261	0.939281	1.02639	0.00773114	-1.68095685482652	ENSMUSG00000022094	cellular process	cell, cell part, cytoplasm, intracellular, intracellular part
mmusculus	Success	Slc45a3	0.421598	0.413319	0.241475	0.0976899	0.190352	0.253819	0.0163002	-1.73948673618273	ENSMUSG00000026435	biosynthetic process, cellular biosynthetic process, cellular metabolic process, cellular process, metabolic process, organic substance biosynthetic process, organic substance metabolic process, organic substance transport, positive regulation of cellular metabolic process, primary metabolic process, regulation of cellular metabolic process, regulation of metabolic process
mmusculus	Success	Spice1	0.580041	0.42721	0.411267	0.559726	0.608991	0.792578	0.041971	1.7663251601425	ENSMUSG00000043065	cellular component biogenesis, cellular component organization, cellular component organization or biogenesis, cellular localization, cellular process, establishment of localization in cell, organelle organization	cell, cell part, cytoplasm, cytoplasmic part, intracellular, intracellular non-membrane-bounded organelle, intracellular organelle, intracellular organelle part, intracellular part, non-membrane-bounded organelle, organelle, organelle part
mmusculus	Success	Mcmbp	0.804574	0.792568	0.709765	0.98454	0.92376	0.894747	3.32765e-05	1.61455413485173	ENSMUSG00000048170	biosynthetic process, cellular aromatic compound metabolic process, cellular biosynthetic process, cellular component organization, cellular component organization or biogenesis, cellular macromolecule biosynthetic process, cellular macromolecule metabolic process, cellular metabolic process, cellular nitrogen compound metabolic process, cellular process, chromosome organization, heterocycle meta…	cell, cell part, cytoplasm, cytoplasmic part, cytosol, intracellular, intracellular membrane-bounded organelle, intracellular non-membrane-bounded organelle, intracellular organelle, intracellular organelle lumen, intracellular organelle part, intracellular part, membrane-bounded organelle, membrane-enclosed lumen, non-membrane-bounded organelle, nuclear lumen, nuclear part, nucleoplasm, nucleus,…	binding
mmusculus	Success	Lcorl	1.97508	1.93572	1.83864	1.61362	1.6329	1.79996	0.00108684	-2.28761108864704	ENSMUSG00000015882	biosynthetic process, cellular aromatic compound metabolic process, cellular biosynthetic process, cellular macromolecule biosynthetic process, cellular macromolecule metabolic process, cellular metabolic process, cellular nitrogen compound biosynthetic process, cellular nitrogen compound metabolic process, cellular process, gene expression, heterocycle metabolic process, macromolecule biosynthet…	cell, cell part, intracellular, intracellular membrane-bounded organelle, intracellular organelle, intracellular part, membrane-bounded organelle, nucleus, organelle	binding
mmusculus	Success	Esrp1	0.116356	0.0445502	0.304211	0.276806	0.333347	0.438757	0.0321026	1.89979888700416	ENSMUSG00000040728	cellular aromatic compound metabolic process, cellular metabolic process, cellular nitrogen compound metabolic process, cellular process, gene expression, heterocycle metabolic process, macromolecule metabolic process, metabolic process, nitrogen compound metabolic process, nucleic acid metabolic process, nucleobase-containing compound metabolic process, organic cyclic compound metabolic process,…	cell, cell part, intracellular, intracellular membrane-bounded organelle, intracellular organelle, intracellular organelle lumen, intracellular organelle part, intracellular part, membrane-bounded organelle, membrane-enclosed lumen, nuclear lumen, nuclear part, nucleoplasm, nucleus, organelle, organelle lumen, organelle part	binding
mmusculus	Success	Smagp	0.177034	0.0857172	0.26986	0.377713	0.369967	0.3914	0.000158872	1.97359257616841	ENSMUSG00000053559	cellular process	adherens junction, anchoring junction, cell, cell part, cell-cell adherens junction, cytoplasm, cytoplasmic part, intracellular, intracellular membrane-bounded organelle, intracellular organelle, intracellular organelle lumen, intracellular organelle part, intracellular part, membrane-bounded organelle, membrane-enclosed lumen, nuclear lumen, nuclear part, nucleoplasm, nucleus, organelle, organel…	binding, protein binding
mmusculus	Success	Hectd1	0.798299	0.740733	0.51889	0.359238	0.557926	0.325929	0.0151274	-2.6516416673408	ENSMUSG00000035247	cellular localization, cellular macromolecule localization, cellular macromolecule metabolic process, cellular metabolic process, cellular process, cellular protein localization, macromolecule localization, macromolecule metabolic process, metabolic process, nitrogen compound metabolic process, organic substance metabolic process, primary metabolic process, protein localization	cell, cell part, cytoplasm, intracellular, intracellular part	binding, protein binding
mmusculus	Success	Larp4	0.199661	0.355387	0.277483	-0.00548241	0.12339	0.173961	0.00984261	-1.75944290755158	ENSMUSG00000023025	amide biosynthetic process, biosynthetic process, cellular amide metabolic process, cellular biosynthetic process, cellular component organization, cellular component organization or biogenesis, cellular macromolecule biosynthetic process, cellular macromolecule metabolic process, cellular metabolic process, cellular nitrogen compound biosynthetic process, cellular nitrogen compound metabolic pro…	cell, cell part, cytoplasm, cytoplasmic part, cytosol, intracellular, intracellular non-membrane-bounded organelle, intracellular organelle, intracellular organelle part, intracellular part, non-membrane-bounded organelle, organelle, organelle part, protein-containing complex	binding
mmusculus	Success	Ccdc154	1.03901	1.07128	1.08977	1.30568	1.28026	1.43928	9.26857e-08	2.68524492595289	ENSMUSG00000059562		cell, cell part, cytoplasm, cytoplasmic part, endomembrane system, intracellular, intracellular organelle, intracellular part, membrane-bounded organelle, organelle
mmusculus	Success	Socs7	0.574962	0.538548	0.437691	0.69749	0.705933	0.743369	4.79875e-06	1.93819343601282	ENSMUSG00000038485	cellular macromolecule metabolic process, cellular metabolic process, cellular process, macromolecule metabolic process, metabolic process, nitrogen compound metabolic process, organic substance metabolic process, primary metabolic process, regulation of cellular metabolic process, regulation of metabolic process	cell, cell part, cytoplasm, cytoplasmic part, cytosol, intracellular, intracellular membrane-bounded organelle, intracellular organelle, intracellular part, membrane-bounded organelle, nucleus, organelle	binding, protein binding
mmusculus	Success	Helq	-0.0313358	0.00815712	-0.245705	0.0366734	0.0986835	0.174805	0.0290145	1.88435084639707	ENSMUSG00000035266	cellular aromatic compound metabolic process, cellular component organization, cellular component organization or biogenesis, cellular macromolecule metabolic process, cellular metabolic process, cellular nitrogen compound metabolic process, cellular process, chromosome organization, heterocycle metabolic process, macromolecule metabolic process, metabolic process, nitrogen compound metabolic pro…	catalytic complex, cell, cell part, cytoplasm, intracellular, intracellular membrane-bounded organelle, intracellular non-membrane-bounded organelle, intracellular organelle, intracellular organelle lumen, intracellular organelle part, intracellular part, membrane-bounded organelle, membrane-enclosed lumen, non-membrane-bounded organelle, nuclear lumen, nuclear part, nucleus, organelle, organelle…	binding
mmusculus	Success	Tram2	1.17066	1.1749	0.990157	0.997913	0.964486	0.901882	0.0191421	-1.53418842390492	ENSMUSG00000041779	amide transport, biosynthetic process, cellular component organization, cellular component organization or biogenesis, cellular localization, cellular macromolecule localization, cellular process, cellular protein localization, establishment of protein localization, macromolecule localization, metabolic process, organelle organization, organic substance transport, peptide transport, protein local…		binding, protein binding
mmusculus	Success	Elovl6	0.683524	0.61951	0.474781	0.388788	0.371645	0.534647	0.0457225	-1.57093095989151	ENSMUSG00000041220	biosynthetic process, cellular biosynthetic process, cellular metabolic process, cellular process, metabolic process, nitrogen compound metabolic process, organic substance biosynthetic process, organic substance metabolic process, primary metabolic process	cell, cell part, cytoplasm, cytoplasmic part, endomembrane system, intracellular, intracellular membrane-bounded organelle, intracellular organelle, intracellular organelle part, intracellular part, membrane-bounded organelle, organelle, organelle part
mmusculus	Success	Wdr5	1.41828	1.33305	1.31917	1.08154	1.24265	1.24114	0.00642182	-1.64392425412499	ENSMUSG00000026917	biosynthetic process, cellular aromatic compound metabolic process, cellular biosynthetic process, cellular component biogenesis, cellular component organization, cellular component organization or biogenesis, cellular macromolecule biosynthetic process, cellular macromolecule metabolic process, cellular metabolic process, cellular nitrogen compound biosynthetic process, cellular nitrogen compoun…	catalytic complex, cell, cell part, intracellular, intracellular membrane-bounded organelle, intracellular non-membrane-bounded organelle, intracellular organelle, intracellular organelle lumen, intracellular organelle part, intracellular part, membrane-bounded organelle, membrane-enclosed lumen, non-membrane-bounded organelle, nuclear lumen, nuclear part, nucleoplasm, nucleus, organelle, organel…	binding, protein binding
mmusculus	Failed	C87926	0.00996187	0.0379853	-0.127459	0.178687	0.0539529	0.322912	0.0228587	2.06664631304982
mmusculus	Success	Atp6v0a4	0.519683	0.407635	0.49681	0.624887	0.660965	0.641888	2.6298e-06	1.63887302001483	ENSMUSG00000038600	biosynthetic process, cellular aromatic compound metabolic process, cellular biosynthetic process, cellular component biogenesis, cellular component organization, cellular component organization or biogenesis, cellular metabolic process, cellular nitrogen compound biosynthetic process, cellular nitrogen compound metabolic process, cellular process, heterocycle metabolic process, metabolic process…	cell, cell part, cytoplasm, cytoplasmic part, endomembrane system, intracellular, intracellular membrane-bounded organelle, intracellular organelle, intracellular organelle part, intracellular part, membrane-bounded organelle, organelle, organelle part, protein-containing complex	binding, enzyme binding, protein binding
mmusculus	Success	Baz2a	0.563271	0.823375	0.127039	0.0263525	-0.0239929	-0.156574	0.00821462	-5.42773576068962	ENSMUSG00000040054	biosynthetic process, cellular aromatic compound metabolic process, cellular biosynthetic process, cellular component biogenesis, cellular component organization, cellular component organization or biogenesis, cellular macromolecule biosynthetic process, cellular macromolecule metabolic process, cellular metabolic process, cellular nitrogen compound biosynthetic process, cellular nitrogen compoun…	cell, cell part, cytoplasm, cytoplasmic part, cytosol, intracellular, intracellular membrane-bounded organelle, intracellular organelle, intracellular organelle lumen, intracellular organelle part, intracellular part, membrane-bounded organelle, membrane-enclosed lumen, nuclear lumen, nuclear part, nucleoplasm, nucleus, organelle, organelle lumen, organelle part	binding, protein binding
mmusculus	Success	Rpl31	0.969739	1.01206	1.05354	0.829884	0.774086	0.641781	1.49749e-05	-2.56951429085244	ENSMUSG00000073702	amide biosynthetic process, biosynthetic process, cellular amide metabolic process, cellular biosynthetic process, cellular macromolecule biosynthetic process, cellular macromolecule metabolic process, cellular metabolic process, cellular nitrogen compound biosynthetic process, cellular nitrogen compound metabolic process, cellular process, gene expression, macromolecule biosynthetic process, mac…	cell, cell part, cytoplasm, cytoplasmic part, cytosol, intracellular, intracellular membrane-bounded organelle, intracellular non-membrane-bounded organelle, intracellular organelle, intracellular organelle lumen, intracellular organelle part, intracellular part, membrane-bounded organelle, membrane-enclosed lumen, non-membrane-bounded organelle, nuclear lumen, nuclear part, nucleoplasm, nucleus,…	binding, protein binding
mmusculus	Success	Pwp2	0.37368	0.318109	0.295657	0.555657	0.473152	0.509078	3.5531e-08	1.79126396438289	ENSMUSG00000032834	cellular aromatic compound metabolic process, cellular component biogenesis, cellular component organization, cellular component organization or biogenesis, cellular metabolic process, cellular nitrogen compound metabolic process, cellular process, gene expression, heterocycle metabolic process, macromolecule metabolic process, metabolic process, nitrogen compound metabolic process, nucleic acid …	cell, cell part, intracellular, intracellular membrane-bounded organelle, intracellular non-membrane-bounded organelle, intracellular organelle, intracellular organelle lumen, intracellular organelle part, intracellular part, membrane-bounded organelle, membrane-enclosed lumen, non-membrane-bounded organelle, nuclear lumen, nuclear part, nucleus, organelle, organelle lumen, organelle part, protei…	binding
mmusculus	Success	Tmbim6	1.64537	1.60112	1.53529	1.41971	1.45981	1.39428	5.43984e-06	-1.653026218679	ENSMUSG00000023010	amide transport, biosynthetic process, cellular aromatic compound metabolic process, cellular biosynthetic process, cellular localization, cellular macromolecule biosynthetic process, cellular macromolecule metabolic process, cellular metabolic process, cellular nitrogen compound biosynthetic process, cellular nitrogen compound metabolic process, cellular process, establishment of localization in…	cell, cell part, cytoplasm, cytoplasmic part, endomembrane system, intracellular, intracellular membrane-bounded organelle, intracellular organelle, intracellular organelle part, intracellular part, membrane-bounded organelle, organelle, organelle part	binding, enzyme binding, protein binding, ubiquitin protein ligase binding, ubiquitin-like protein ligase binding
mmusculus	Success	Braf	0.561004	0.671262	0.609923	0.485442	0.43622	0.288818	0.00170927	-2.05572923716613	ENSMUSG00000002413	cellular component biogenesis, cellular component organization, cellular component organization or biogenesis, cellular localization, cellular macromolecule localization, cellular macromolecule metabolic process, cellular metabolic process, cellular process, cellular protein localization, establishment of localization in cell, establishment of protein localization, gene expression, intracellular …	cell, cell part, cytoplasm, cytoplasmic part, cytosol, intracellular, intracellular membrane-bounded organelle, intracellular organelle, intracellular part, membrane-bounded organelle, nucleus, organelle	binding, enzyme binding, protein binding
mmusculus	Success	Pgm3	0.232319	0.246222	0.314856	0.425071	0.450477	0.514265	6.61863e-08	1.94087675792775	ENSMUSG00000056131	biosynthetic process, cellular aromatic compound metabolic process, cellular biosynthetic process, cellular macromolecule biosynthetic process, cellular macromolecule metabolic process, cellular metabolic process, cellular nitrogen compound biosynthetic process, cellular nitrogen compound metabolic process, cellular process, heterocycle metabolic process, macromolecule biosynthetic process, macro…	cell, cell part, cytoplasm, cytoplasmic part, cytosol, intracellular, intracellular part	binding
mmusculus	Success	Plekha5	0.132507	0.0186199	0.176728	0.260401	0.310691	0.313362	0.000215786	1.81130313504175	ENSMUSG00000030231		cell, cell part, cytoplasm, cytoplasmic part, cytosol, intracellular, intracellular membrane-bounded organelle, intracellular organelle, intracellular organelle lumen, intracellular organelle part, intracellular part, membrane-bounded organelle, membrane-enclosed lumen, nuclear lumen, nuclear part, nucleoplasm, nucleus, organelle, organelle lumen, organelle part	binding
mmusculus	Success	Supt3	0.391241	0.509073	0.826157	0.818186	0.846564	0.918273	0.0321205	2.78741765505769	ENSMUSG00000038954	biosynthetic process, cellular aromatic compound metabolic process, cellular biosynthetic process, cellular component organization, cellular component organization or biogenesis, cellular macromolecule biosynthetic process, cellular macromolecule metabolic process, cellular metabolic process, cellular nitrogen compound biosynthetic process, cellular nitrogen compound metabolic process, cellular p…	catalytic complex, cell, cell part, intracellular, intracellular membrane-bounded organelle, intracellular organelle, intracellular organelle lumen, intracellular organelle part, intracellular part, membrane-bounded organelle, membrane-enclosed lumen, nuclear lumen, nuclear part, nucleoplasm, nucleus, organelle, organelle lumen, organelle part, protein-containing complex	binding, protein binding
mmusculus	Success	Rars2	1.34175	1.3288	1.17667	1.5456	1.41707	1.3556	0.0416566	1.532957569273	ENSMUSG00000028292	amide biosynthetic process, biosynthetic process, cellular amide metabolic process, cellular aromatic compound metabolic process, cellular biosynthetic process, cellular macromolecule biosynthetic process, cellular macromolecule metabolic process, cellular metabolic process, cellular nitrogen compound biosynthetic process, cellular nitrogen compound metabolic process, cellular process, gene expre…	cell, cell part, cytoplasm, cytoplasmic part, intracellular, intracellular membrane-bounded organelle, intracellular organelle, intracellular organelle lumen, intracellular organelle part, intracellular part, membrane-bounded organelle, membrane-enclosed lumen, organelle, organelle lumen, organelle part	binding
mmusculus	Success	Fbxw17	0.219265	-0.152062	0.0292471	0.289837	0.285156	0.417557	0.00979722	2.91611980888881	ENSMUSG00000037816
mmusculus	Success	Sp110	0.081367	0.0347906	0.0960583	0.254304	0.272923	0.41131	4.63829e-06	2.363621640097	ENSMUSG00000070034	biosynthetic process, cellular aromatic compound metabolic process, cellular biosynthetic process, cellular macromolecule biosynthetic process, cellular macromolecule metabolic process, cellular metabolic process, cellular nitrogen compound biosynthetic process, cellular nitrogen compound metabolic process, cellular process, gene expression, heterocycle metabolic process, macromolecule biosynthet…	cell, cell part, intracellular, intracellular membrane-bounded organelle, intracellular organelle, intracellular part, membrane-bounded organelle, nucleus, organelle	binding
mmusculus	Success	E2f8	0.966213	0.895631	0.872335	0.765704	0.86372	0.641602	0.0278433	-1.50720681194357	ENSMUSG00000046179	biosynthetic process, cellular aromatic compound metabolic process, cellular biosynthetic process, cellular macromolecule biosynthetic process, cellular macromolecule metabolic process, cellular metabolic process, cellular nitrogen compound biosynthetic process, cellular nitrogen compound metabolic process, cellular process, gene expression, heterocycle metabolic process, macromolecule biosynthet…	cell, cell part, cytoplasm, cytoplasmic part, cytosol, intracellular, intracellular membrane-bounded organelle, intracellular non-membrane-bounded organelle, intracellular organelle, intracellular organelle lumen, intracellular organelle part, intracellular part, membrane-bounded organelle, membrane-enclosed lumen, non-membrane-bounded organelle, nuclear lumen, nuclear part, nucleus, organelle, o…	binding, protein binding
mmusculus	Success	Oxsr1	1.06076	1.13568	1.08551	0.831155	0.840674	0.871965	0	-2.40213883268874	ENSMUSG00000036737	cellular macromolecule metabolic process, cellular metabolic process, cellular process, macromolecule metabolic process, metabolic process, nitrogen compound metabolic process, organic substance metabolic process, positive regulation of cellular metabolic process, primary metabolic process, regulation of cellular metabolic process, regulation of metabolic process	cell, cell part, cytoplasm, cytoplasmic part, cytosol, intracellular, intracellular part	binding, protein binding
mmusculus	Success	Shmt2	0.278599	0.288536	0.144203	0.1722	0.00847323	-0.0484553	0.0169889	-1.88459464271069	ENSMUSG00000025403	amide biosynthetic process, biosynthetic process, cellular amide metabolic process, cellular aromatic compound metabolic process, cellular biosynthetic process, cellular component biogenesis, cellular component organization, cellular component organization or biogenesis, cellular macromolecule biosynthetic process, cellular macromolecule metabolic process, cellular metabolic process, cellular nit…	cell, cell part, cytoplasm, cytoplasmic part, intracellular, intracellular membrane-bounded organelle, intracellular non-membrane-bounded organelle, intracellular organelle, intracellular organelle lumen, intracellular organelle part, intracellular part, membrane-bounded organelle, membrane-enclosed lumen, non-membrane-bounded organelle, nuclear part, nucleus, organelle, organelle lumen, organell…	binding, protein binding
mmusculus	Success	Chd4	0.577789	0.729178	0.630607	0.555175	0.434621	0.311373	0.0107775	-2.07101195357996	ENSMUSG00000063870	biosynthetic process, cellular aromatic compound metabolic process, cellular biosynthetic process, cellular component organization, cellular component organization or biogenesis, cellular macromolecule biosynthetic process, cellular macromolecule metabolic process, cellular metabolic process, cellular nitrogen compound biosynthetic process, cellular nitrogen compound metabolic process, cellular p…	catalytic complex, cell, cell part, cytoplasm, intracellular, intracellular membrane-bounded organelle, intracellular non-membrane-bounded organelle, intracellular organelle, intracellular organelle lumen, intracellular organelle part, intracellular part, membrane-bounded organelle, membrane-enclosed lumen, non-membrane-bounded organelle, nuclear lumen, nuclear part, nucleoplasm, nucleus, organel…	binding, enzyme binding, protein binding
mmusculus	Success	Wdr74	0.747526	0.730718	0.852847	0.96848	0.961558	0.881016	0.000741227	1.56191221274668	ENSMUSG00000042729	cellular aromatic compound metabolic process, cellular component biogenesis, cellular component organization or biogenesis, cellular metabolic process, cellular nitrogen compound metabolic process, cellular process, heterocycle metabolic process, macromolecule metabolic process, metabolic process, nitrogen compound metabolic process, nucleic acid metabolic process, nucleobase-containing compound …	cell, cell part, intracellular, intracellular membrane-bounded organelle, intracellular non-membrane-bounded organelle, intracellular organelle, intracellular organelle lumen, intracellular organelle part, intracellular part, membrane-bounded organelle, membrane-enclosed lumen, non-membrane-bounded organelle, nuclear lumen, nuclear part, nucleus, organelle, organelle lumen, organelle part, protei…
mmusculus	Success	Gramd3	1.24862	1.20801	1.14556	0.910538	1.14279	1.06658	0.0312457	-1.56944915767006	ENSMUSG00000001700		cell, cell part, cytoplasm, cytoplasmic part, intracellular, intracellular non-membrane-bounded organelle, intracellular organelle, intracellular organelle part, intracellular part, non-membrane-bounded organelle, organelle, organelle part	binding, protein binding
mmusculus	Success	Utp15	1.37186	1.37164	1.3625	1.03246	1.26824	1.30351	0.0494568	-1.63295601280405	ENSMUSG00000041747	biosynthetic process, cellular aromatic compound metabolic process, cellular biosynthetic process, cellular component biogenesis, cellular component organization or biogenesis, cellular macromolecule biosynthetic process, cellular macromolecule metabolic process, cellular metabolic process, cellular nitrogen compound biosynthetic process, cellular nitrogen compound metabolic process, cellular pro…	cell, cell part, cytoplasm, cytoplasmic part, endomembrane system, intracellular, intracellular membrane-bounded organelle, intracellular non-membrane-bounded organelle, intracellular organelle, intracellular organelle lumen, intracellular organelle part, intracellular part, membrane-bounded organelle, membrane-enclosed lumen, non-membrane-bounded organelle, nuclear lumen, nuclear part, nucleus, …
mmusculus	Success	Golm1	2.87042	2.95697	2.78325	2.67347	2.68096	2.74861	0.00232059	-1.65181696133749	ENSMUSG00000021556	cellular component organization, cellular component organization or biogenesis, cellular process, metabolic process, organelle organization, organic substance metabolic process, primary metabolic process, regulation of metabolic process	cell, cell part, cytoplasm, cytoplasmic part, endomembrane system, intracellular, intracellular membrane-bounded organelle, intracellular organelle, intracellular part, membrane-bounded organelle, organelle
mmusculus	Failed	AU022554	-0.0129694	-0.0880231	-0.0966675	0.200001	0.170059	0.307833	3.90151e-09	2.84925560717832
mmusculus	Success	Pnpo	0.264624	0.261861	0.243052	0.125115	0.159855	-0.0232022	0.00275731	-1.65239953660688	ENSMUSG00000018659	biosynthetic process, cellular aromatic compound metabolic process, cellular biosynthetic process, cellular metabolic process, cellular nitrogen compound biosynthetic process, cellular nitrogen compound metabolic process, cellular process, heterocycle metabolic process, metabolic process, nitrogen compound metabolic process, organic cyclic compound metabolic process, organic substance biosyntheti…	cell, cell part, cytoplasm, cytoplasmic part, cytosol, intracellular, intracellular membrane-bounded organelle, intracellular organelle, intracellular organelle lumen, intracellular organelle part, intracellular part, membrane-bounded organelle, membrane-enclosed lumen, nuclear lumen, nuclear part, nucleoplasm, nucleus, organelle, organelle lumen, organelle part	binding, protein binding
mmusculus	Failed	AU022052	0.384184	0.129053	0.252372	0.439177	0.49518	0.351316	0.0407609	1.69241307989111
mmusculus	Failed	AA408396	0.465972	0.451957	0.34547	0.260681	0.168749	0.315765	0.00258572	-1.68635910922415
mmusculus	Failed	AU019559	0.287264	0.172538	0.10054	-0.0342223	0.0393385	0.0922837	0.0186318	-1.50652439834596
mmusculus	Failed	AU015696	0.282438	0.223954	0.0804585	0.346516	0.370041	0.400876	0.0043573	1.72664141567433
mmusculus	Success	Psip1	0.89319	0.895758	0.877451	0.593593	0.787506	0.709944	0.000709058	-1.87234035624696	ENSMUSG00000028484	biosynthetic process, cellular aromatic compound metabolic process, cellular biosynthetic process, cellular component biogenesis, cellular component organization, cellular component organization or biogenesis, cellular macromolecule biosynthetic process, cellular macromolecule metabolic process, cellular metabolic process, cellular nitrogen compound biosynthetic process, cellular nitrogen compoun…	cell, cell part, intracellular, intracellular membrane-bounded organelle, intracellular non-membrane-bounded organelle, intracellular organelle, intracellular organelle lumen, intracellular organelle part, intracellular part, membrane-bounded organelle, membrane-enclosed lumen, non-membrane-bounded organelle, nuclear lumen, nuclear part, nucleoplasm, nucleus, organelle, organelle lumen, organelle…	binding, protein binding
mmusculus	Failed	AU024342	0.255463	0.192672	0.359777	0.508823	0.480885	0.451345	4.14017e-05	2.06038809304902
mmusculus	Success	Adprhl2	0.600692	0.49778	0.705389	0.706019	0.772507	0.825115	0.0159617	1.62640253634144	ENSMUSG00000042558	cellular process	cell, cell part, cytoplasm, cytoplasmic part, intracellular, intracellular membrane-bounded organelle, intracellular organelle, intracellular organelle lumen, intracellular organelle part, intracellular part, membrane-bounded organelle, membrane-enclosed lumen, nuclear lumen, nuclear part, nucleoplasm, nucleus, organelle, organelle lumen, organelle part	binding
mmusculus	Success	Taf13	2.16046	2.25535	2.11905	1.76572	1.97622	1.97857	0.000838884	-2.65008648334963	ENSMUSG00000048100	biosynthetic process, cellular aromatic compound metabolic process, cellular biosynthetic process, cellular macromolecule biosynthetic process, cellular macromolecule metabolic process, cellular metabolic process, cellular nitrogen compound biosynthetic process, cellular nitrogen compound metabolic process, cellular process, gene expression, heterocycle metabolic process, macromolecule biosynthet…	catalytic complex, cell, cell part, intracellular, intracellular membrane-bounded organelle, intracellular non-membrane-bounded organelle, intracellular organelle, intracellular organelle lumen, intracellular organelle part, intracellular part, membrane-bounded organelle, membrane-enclosed lumen, non-membrane-bounded organelle, nuclear lumen, nuclear part, nucleoplasm, nucleus, organelle, organel…	binding, protein binding
mmusculus	Success	Adgrl2	1.4731	1.51608	1.67135	1.70519	1.73998	1.7123	0.00674463	1.61710865064645	ENSMUSG00000028184	cellular component biogenesis, cellular component organization, cellular component organization or biogenesis, cellular process	cell, cell part	binding, protein binding
mmusculus	Success	Znfx1	0.674438	0.653095	0.826529	0.887049	0.948725	1.03157	0.000549376	2.32119482674893	ENSMUSG00000039501	biosynthetic process, cellular aromatic compound metabolic process, cellular biosynthetic process, cellular macromolecule biosynthetic process, cellular macromolecule metabolic process, cellular metabolic process, cellular nitrogen compound biosynthetic process, cellular nitrogen compound metabolic process, cellular process, gene expression, heterocycle metabolic process, macromolecule biosynthet…	cell, cell part, intracellular, intracellular membrane-bounded organelle, intracellular organelle, intracellular part, membrane-bounded organelle, nucleus, organelle	binding
mmusculus	Failed	C85546	0.611745	0.644228	0.525286	0.902091	0.907937	1.09704	2.96094e-07	3.66363895750149
mmusculus	Failed	C78330	0.0356161	-0.164112	0.281498	0.313036	0.28984	0.433596	0.0307906	2.87501792473081
mmusculus	Failed	C79601	1.34695	1.2078	1.41137	1.50262	1.51644	1.46903	0.00480234	1.69859413981216
mmusculus	Failed	C85163	0.263738	0.27788	0.337923	0.423328	0.517627	0.541314	2.41743e-06	1.96141809471772
mmusculus	Failed	C86544	0.715249	0.701609	0.64594	0.958588	0.957637	0.702137	0.0351754	1.80793085840342
mmusculus	Failed	C80360	0.147342	0.197954	0.341124	0.517353	0.522991	0.512236	6.75096e-07	2.81868395097409
mmusculus	Failed	C76711	0.655856	0.448144	0.498665	0.70216	0.729785	0.796015	0.00233032	2.03485794912422
mmusculus	Failed	C86400	0.847466	0.890372	1.0004	1.11939	1.14854	1.22171	4.81868e-06	2.44525715294763
mmusculus	Failed	C87679	0.0150829	-0.0163124	0.0518187	0.210805	0.140336	0.180757	1.54374e-08	1.56629224013385
mmusculus	Failed	C79595	1.42544	1.34949	1.54567	1.59475	1.61463	1.65387	0.00244424	1.76590062537139
mmusculus	Failed	C77010	0.650375	0.672268	0.745294	0.820849	0.913724	0.922286	5.91204e-06	1.91649176539654
mmusculus	Failed	C78109	0.476628	0.371004	0.383879	0.282597	0.196763	0.201151	2.34284e-05	-1.79308437699798
mmusculus	Failed	C77190	0.578094	0.636357	0.508076	0.502608	0.324729	0.207167	0.014216	-2.23898639441938
mmusculus	Failed	C86098	1.05408	0.849896	0.995336	1.20677	1.17185	1.14927	0.000873065	2.04557478003265
mmusculus	Failed	C85699	0.962715	0.985241	1.24509	1.22546	1.24923	1.34491	0.0325124	2.03896090513434
mmusculus	Failed	C85504	-0.11469	0.161497	0.510079	0.56864	0.527587	0.704489	0.027838	4.04771825655801
mmusculus	Success	Wwtr1	-0.0815205	0.0815482	0.313764	0.376676	0.34336	0.323338	0.0356213	2.37423355420966	ENSMUSG00000027803	biosynthetic process, cellular aromatic compound metabolic process, cellular biosynthetic process, cellular component biogenesis, cellular component organization, cellular component organization or biogenesis, cellular macromolecule biosynthetic process, cellular macromolecule metabolic process, cellular metabolic process, cellular nitrogen compound biosynthetic process, cellular nitrogen compoun…	cell, cell part, cytoplasm, cytoplasmic part, cytosol, intracellular, intracellular membrane-bounded organelle, intracellular organelle, intracellular organelle lumen, intracellular organelle part, intracellular part, membrane-bounded organelle, membrane-enclosed lumen, nuclear lumen, nuclear part, nucleoplasm, nucleus, organelle, organelle lumen, organelle part, protein-containing complex	binding, protein binding
mmusculus	Failed	C79119	-0.0740443	-0.0368625	0.055534	0.331033	0.121159	0.0701496	0.0298124	1.88001807617648
mmusculus	Failed	C79246	0.275413	0.198142	0.247462	0.488815	0.381105	0.371686	7.54833e-05	1.6941184827794
mmusculus	Success	Med15	-0.0215342	0.113676	0.199086	0.196395	0.274967	0.281727	0.027456	1.50300969916382	ENSMUSG00000012114	biosynthetic process, cellular aromatic compound metabolic process, cellular biosynthetic process, cellular macromolecule biosynthetic process, cellular macromolecule metabolic process, cellular metabolic process, cellular nitrogen compound biosynthetic process, cellular nitrogen compound metabolic process, cellular process, gene expression, heterocycle metabolic process, macromolecule biosynthet…	cell, cell part, cytoplasm, intracellular, intracellular membrane-bounded organelle, intracellular organelle, intracellular organelle lumen, intracellular organelle part, intracellular part, membrane-bounded organelle, membrane-enclosed lumen, nuclear lumen, nuclear part, nucleoplasm, nucleus, organelle, organelle lumen, organelle part, protein-containing complex
mmusculus	Success	Rrbp1	1.14669	1.04255	1.05286	0.76023	0.711342	1.03207	0.0191977	-2.40314609292188	ENSMUSG00000027422	amide biosynthetic process, amide transport, biosynthetic process, cellular amide metabolic process, cellular biosynthetic process, cellular macromolecule biosynthetic process, cellular macromolecule metabolic process, cellular metabolic process, cellular nitrogen compound biosynthetic process, cellular nitrogen compound metabolic process, cellular process, establishment of protein localization, …	cell, cell part, cytoplasm, cytoplasmic part, endomembrane system, intracellular, intracellular membrane-bounded organelle, intracellular non-membrane-bounded organelle, intracellular organelle, intracellular organelle part, intracellular part, membrane-bounded organelle, non-membrane-bounded organelle, organelle, organelle part, protein-containing complex	binding, protein binding
mmusculus	Success	Tusc2	1.59149	1.56161	1.34898	1.27734	1.27387	1.27329	0.0030957	-2.20501478627627	ENSMUSG00000010054	cellular metabolic process, cellular process, metabolic process, regulation of cellular metabolic process, regulation of metabolic process	cell, cell part, cytoplasm, cytoplasmic part, intracellular, intracellular membrane-bounded organelle, intracellular organelle, intracellular part, membrane-bounded organelle, organelle
mmusculus	Success	Troap	0.593222	0.53043	0.755693	0.762312	0.77428	0.894516	0.0203606	1.79556492816785	ENSMUSG00000032783		cell, cell part, cytoplasm, intracellular, intracellular part
mmusculus	Success	Phf23	0.636757	0.59395	0.576202	0.299771	0.470783	0.511061	0.00918785	-1.70942961207359	ENSMUSG00000018572	cellular component biogenesis, cellular component organization, cellular component organization or biogenesis, cellular macromolecule metabolic process, cellular metabolic process, cellular process, chromosome organization, macromolecule metabolic process, metabolic process, nitrogen compound metabolic process, organelle organization, organic substance metabolic process, positive regulation of ce…	cell, cell part, cytoplasm, intracellular, intracellular membrane-bounded organelle, intracellular organelle, intracellular organelle lumen, intracellular organelle part, intracellular part, membrane-bounded organelle, membrane-enclosed lumen, nuclear lumen, nuclear part, nucleoplasm, nucleus, organelle, organelle lumen, organelle part	binding
mmusculus	Success	Zfp955a	1.41022	1.32961	1.47378	1.631	1.6529	1.79672	1.44744e-05	2.82150745008488	ENSMUSG00000094441	biosynthetic process, cellular aromatic compound metabolic process, cellular biosynthetic process, cellular macromolecule biosynthetic process, cellular macromolecule metabolic process, cellular metabolic process, cellular nitrogen compound biosynthetic process, cellular nitrogen compound metabolic process, cellular process, gene expression, heterocycle metabolic process, macromolecule biosynthet…	cell, cell part, intracellular	binding
mmusculus	Success	Agl	0.372465	0.269701	0.745145	0.73403	0.814601	0.76079	0.0357251	3.00076073832587	ENSMUSG00000033400	biosynthetic process, cellular biosynthetic process, cellular macromolecule biosynthetic process, cellular macromolecule metabolic process, cellular metabolic process, cellular process, macromolecule biosynthetic process, macromolecule metabolic process, metabolic process, organic substance biosynthetic process, organic substance metabolic process, primary metabolic process	cell, cell part, cytoplasm, cytoplasmic part, endomembrane system, intracellular, intracellular membrane-bounded organelle, intracellular organelle, intracellular part, membrane-bounded organelle, nucleus, organelle	binding, protein binding
mmusculus	Failed	Gm9735	0.155382	0.195927	0.291242	0.374387	0.270003	0.471562	0.025764	1.54055460169861
mmusculus	Success	Arid2	0.2911	0.533645	0.767507	0.788005	0.781511	0.892765	0.0413782	2.83127804666668	ENSMUSG00000033237	biosynthetic process, cellular aromatic compound metabolic process, cellular biosynthetic process, cellular component organization, cellular component organization or biogenesis, cellular macromolecule biosynthetic process, cellular macromolecule metabolic process, cellular metabolic process, cellular nitrogen compound biosynthetic process, cellular nitrogen compound metabolic process, cellular p…	cell, cell part, intracellular, intracellular membrane-bounded organelle, intracellular organelle, intracellular organelle lumen, intracellular organelle part, intracellular part, membrane-bounded organelle, membrane-enclosed lumen, nuclear lumen, nuclear part, nucleoplasm, nucleus, organelle, organelle lumen, organelle part, protein-containing complex	binding, protein binding
mmusculus	Success	Scfd1	1.20584	1.09182	0.96534	1.26019	1.21764	1.26593	0.0242193	1.56449646014842	ENSMUSG00000020952	amide transport, cellular component biogenesis, cellular component organization, cellular component organization or biogenesis, cellular localization, cellular metabolic process, cellular process, establishment of localization in cell, establishment of protein localization, intracellular transport, macromolecule localization, metabolic process, organelle organization, organic substance transport,…	cell, cell part, cytoplasm, cytoplasmic part, endomembrane system, intracellular, intracellular membrane-bounded organelle, intracellular organelle, intracellular organelle part, intracellular part, membrane-bounded organelle, organelle, organelle part, protein-containing complex	binding, protein binding
mmusculus	Success	Bicd2	0.869803	0.796288	0.844905	1.01144	0.974322	1.0724	3.56039e-07	1.7806094317545	ENSMUSG00000037933	amide transport, cellular component organization, cellular component organization or biogenesis, cellular localization, cellular macromolecule localization, cellular process, cellular protein localization, establishment of localization in cell, establishment of protein localization, intracellular transport, macromolecule localization, organelle organization, organic substance transport, peptide t…	cell, cell part, cytoplasm, cytoplasmic part, cytosol, endomembrane system, intracellular, intracellular membrane-bounded organelle, intracellular non-membrane-bounded organelle, intracellular organelle, intracellular organelle part, intracellular part, membrane-bounded organelle, non-membrane-bounded organelle, nuclear part, nucleus, organelle, organelle part, protein-containing complex	binding, enzyme binding, protein binding
mmusculus	Success	Usp42	0.739433	0.671971	0.659168	0.928629	0.835285	0.886908	1.38866e-07	1.88827007822703	ENSMUSG00000051306	cellular macromolecule metabolic process, cellular metabolic process, cellular process, macromolecule metabolic process, metabolic process, nitrogen compound metabolic process, organic substance metabolic process, primary metabolic process
mmusculus	Success	Rab1b	1.06277	0.982135	0.877812	0.770552	0.801708	0.864393	0.00714505	-1.58175162951565	ENSMUSG00000024870	amide transport, cellular component biogenesis, cellular component organization, cellular component organization or biogenesis, cellular localization, cellular macromolecule metabolic process, cellular metabolic process, cellular process, establishment of localization in cell, establishment of protein localization, intracellular transport, macromolecule localization, macromolecule metabolic proce…	cell, cell part, cytoplasm, cytoplasmic part, endomembrane system, intracellular, intracellular membrane-bounded organelle, intracellular organelle, intracellular organelle part, intracellular part, membrane-bounded organelle, organelle, organelle part	binding
mmusculus	Success	Erp44	0.287725	0.370844	0.330058	0.182667	-0.0183773	0.118892	0.000237792	-2.29568460236361	ENSMUSG00000028343	cellular macromolecule metabolic process, cellular metabolic process, cellular process, macromolecule metabolic process, metabolic process, nitrogen compound metabolic process, organic substance metabolic process, primary metabolic process	cell, cell part, cytoplasm, cytoplasmic part, endomembrane system, intracellular, intracellular membrane-bounded organelle, intracellular organelle, intracellular organelle lumen, intracellular organelle part, intracellular part, membrane-bounded organelle, membrane-enclosed lumen, organelle, organelle lumen, organelle part	binding, protein binding
mmusculus	Failed	Mgea5	0.22241	0.246846	0.270314	0.0207533	0.0683898	0.123418	7.98082e-08	-1.71500848205074
mmusculus	Success	Trappc8	-0.0366545	0.000157111	0.0835883	0.297563	0.260258	0.145628	0.000158591	2.13594215555785	ENSMUSG00000033382	cellular component biogenesis, cellular component organization, cellular component organization or biogenesis, cellular localization, cellular macromolecule localization, cellular metabolic process, cellular process, cellular protein localization, establishment of localization in cell, intracellular transport, macromolecule localization, metabolic process, organelle organization, protein localiza…	cell, cell part, cytoplasm, cytoplasmic part, endomembrane system, intracellular, intracellular membrane-bounded organelle, intracellular organelle, intracellular organelle part, intracellular part, membrane-bounded organelle, organelle, organelle part, protein-containing complex
mmusculus	Success	Slx1b	1.53307	1.56503	1.46163	0.809254	1.30609	1.32472	0.0295823	-3.64367666503343	ENSMUSG00000059772	cellular aromatic compound metabolic process, cellular component biogenesis, cellular component organization, cellular component organization or biogenesis, cellular macromolecule metabolic process, cellular metabolic process, cellular nitrogen compound metabolic process, cellular process, chromosome organization, heterocycle metabolic process, macromolecule metabolic process, metabolic process, …	cell, cell part, intracellular, intracellular membrane-bounded organelle, intracellular non-membrane-bounded organelle, intracellular organelle, intracellular organelle lumen, intracellular organelle part, intracellular part, membrane-bounded organelle, membrane-enclosed lumen, non-membrane-bounded organelle, nuclear lumen, nuclear part, nucleoplasm, nucleus, organelle, organelle lumen, organelle…	binding
mmusculus	Success	Eif4b	0.900787	0.988723	1.02554	1.15447	1.14218	1.19829	2.08653e-06	1.88706883472565	ENSMUSG00000058655	amide biosynthetic process, biosynthetic process, cellular amide metabolic process, cellular biosynthetic process, cellular component biogenesis, cellular component organization, cellular component organization or biogenesis, cellular macromolecule biosynthetic process, cellular macromolecule metabolic process, cellular metabolic process, cellular nitrogen compound biosynthetic process, cellular …	cell, cell part, cytoplasm, cytoplasmic part, cytosol, intracellular, intracellular part, protein-containing complex	binding
mmusculus	Success	Ttc32	0.486249	0.740667	0.836549	0.866372	0.869933	1.01986	0.0467484	2.25420626790647	ENSMUSG00000066637
mmusculus	Success	Gle1	0.3858	0.442539	0.241817	0.201198	0.0174982	0.0349626	0.00113803	-2.65707000827783	ENSMUSG00000019715	amide biosynthetic process, amide transport, biosynthetic process, cellular amide metabolic process, cellular biosynthetic process, cellular component organization, cellular component organization or biogenesis, cellular localization, cellular macromolecule biosynthetic process, cellular macromolecule localization, cellular macromolecule metabolic process, cellular metabolic process, cellular nit…	cell, cell part, cytoplasm, cytoplasmic part, cytosol, endomembrane system, intracellular, intracellular membrane-bounded organelle, intracellular non-membrane-bounded organelle, intracellular organelle, intracellular organelle lumen, intracellular organelle part, intracellular part, membrane-bounded organelle, membrane-enclosed lumen, non-membrane-bounded organelle, nuclear lumen, nuclear part, …	binding, protein binding
mmusculus	Success	Dnajc14	0.484817	0.600353	0.435944	0.763588	0.660734	0.583017	0.0233819	1.58229006017604	ENSMUSG00000025354	amide transport, establishment of protein localization, macromolecule localization, organic substance transport, peptide transport, protein localization, protein transport	cell, cell part, cytoplasm, cytoplasmic part, endomembrane system, intracellular, intracellular membrane-bounded organelle, intracellular organelle, intracellular organelle part, intracellular part, membrane-bounded organelle, organelle, organelle part	binding, protein binding
mmusculus	Success	Slx4ip	-0.0334241	-0.228704	0.230847	0.299149	0.303802	0.482451	0.0108915	3.63394938181402	ENSMUSG00000027281
mmusculus	Success	Fblim1	1.26116	1.30334	1.20705	0.895169	1.1196	1.11741	0.00733991	-2.08065872806141	ENSMUSG00000006219	cellular component biogenesis, cellular component organization, cellular component organization or biogenesis, cellular process	adherens junction, anchoring junction, cell, cell part, cytoplasm, cytoplasmic part, intracellular, intracellular membrane-bounded organelle, intracellular non-membrane-bounded organelle, intracellular organelle, intracellular organelle lumen, intracellular organelle part, intracellular part, membrane-bounded organelle, membrane-enclosed lumen, non-membrane-bounded organelle, nuclear lumen, nucle…	binding, protein binding
mmusculus	Success	Usp16	-0.164915	-0.00401261	0.221696	0.244184	0.224643	0.354302	0.0311761	2.50693091655334	ENSMUSG00000025616	amide biosynthetic process, biosynthetic process, cellular amide metabolic process, cellular aromatic compound metabolic process, cellular biosynthetic process, cellular component biogenesis, cellular component organization, cellular component organization or biogenesis, cellular macromolecule biosynthetic process, cellular macromolecule metabolic process, cellular metabolic process, cellular nit…	cell, cell part, intracellular, intracellular membrane-bounded organelle, intracellular organelle, intracellular part, membrane-bounded organelle, nucleus, organelle	binding, protein binding, ubiquitin binding
mmusculus	Success	Abcb6	0.341603	0.223351	0.141945	-0.115003	0.0560759	0.0115962	0.00115615	-2.4544373569498	ENSMUSG00000026198	biosynthetic process, cellular aromatic compound metabolic process, cellular biosynthetic process, cellular metabolic process, cellular nitrogen compound biosynthetic process, cellular nitrogen compound metabolic process, cellular process, heterocycle metabolic process, metabolic process, nitrogen compound metabolic process, organic cyclic compound metabolic process, organic substance biosyntheti…	cell, cell part, cytoplasm, cytoplasmic part, cytosol, endomembrane system, intracellular, intracellular membrane-bounded organelle, intracellular organelle, intracellular organelle lumen, intracellular organelle part, intracellular part, membrane-bounded organelle, membrane-enclosed lumen, nuclear lumen, nuclear part, nucleoplasm, nucleus, organelle, organelle lumen, organelle part	binding
mmusculus	Success	Glyr1	0.283816	0.350433	0.41646	0.0935714	0.0364194	0.254152	0.00328886	-2.16916707200394	ENSMUSG00000022536	metabolic process	cell, cell part, cytoplasm, cytoplasmic part, cytosol, endomembrane system, intracellular, intracellular membrane-bounded organelle, intracellular non-membrane-bounded organelle, intracellular organelle, intracellular organelle lumen, intracellular organelle part, intracellular part, membrane-bounded organelle, membrane-enclosed lumen, non-membrane-bounded organelle, nuclear lumen, nuclear part, …	binding, protein binding
mmusculus	Success	Otud4	0.847808	0.768785	0.824409	0.55927	0.756859	0.615915	0.00730922	-1.65627318084118	ENSMUSG00000036990	cellular aromatic compound metabolic process, cellular macromolecule metabolic process, cellular metabolic process, cellular nitrogen compound metabolic process, cellular process, heterocycle metabolic process, macromolecule metabolic process, metabolic process, nitrogen compound metabolic process, nucleic acid metabolic process, nucleobase-containing compound metabolic process, organic cyclic co…	cell, cell part, cytoplasm, intracellular, intracellular membrane-bounded organelle, intracellular organelle, intracellular part, membrane-bounded organelle, nucleus, organelle	binding, protein binding
mmusculus	Success	Fcf1	0.638236	0.573642	0.73294	0.390848	0.272945	0.550417	0.00865183	-2.37757155408711	ENSMUSG00000021243	cellular aromatic compound metabolic process, cellular component biogenesis, cellular component organization or biogenesis, cellular metabolic process, cellular nitrogen compound metabolic process, cellular process, gene expression, heterocycle metabolic process, macromolecule metabolic process, metabolic process, nitrogen compound metabolic process, nucleic acid metabolic process, nucleobase-con…	cell, cell part, intracellular, intracellular membrane-bounded organelle, intracellular non-membrane-bounded organelle, intracellular organelle, intracellular organelle lumen, intracellular organelle part, intracellular part, membrane-bounded organelle, membrane-enclosed lumen, non-membrane-bounded organelle, nuclear lumen, nuclear part, nucleus, organelle, organelle lumen, organelle part, protei…
mmusculus	Success	Ppp2r1b	1.01237	1.04259	1.1492	1.22441	1.17422	1.31307	0.00356436	1.65165882964225	ENSMUSG00000032058	cellular process		binding, protein binding
mmusculus	Success	Wdr75	2.56511	2.55389	2.19994	2.06381	2.07612	2.07817	0.0022255	-3.58235757397179	ENSMUSG00000025995	biosynthetic process, cellular aromatic compound metabolic process, cellular biosynthetic process, cellular component biogenesis, cellular component organization or biogenesis, cellular macromolecule biosynthetic process, cellular macromolecule metabolic process, cellular metabolic process, cellular nitrogen compound biosynthetic process, cellular nitrogen compound metabolic process, cellular pro…	cell, cell part, intracellular, intracellular membrane-bounded organelle, intracellular non-membrane-bounded organelle, intracellular organelle, intracellular organelle lumen, intracellular organelle part, intracellular part, membrane-bounded organelle, membrane-enclosed lumen, non-membrane-bounded organelle, nuclear lumen, nuclear part, nucleus, organelle, organelle lumen, organelle part
mmusculus	Success	Wdr13	0.646004	0.505995	0.798007	0.82234	0.895713	1.00023	0.00958716	2.50015709083054	ENSMUSG00000031166	cellular process	cell, cell part, intracellular, intracellular membrane-bounded organelle, intracellular non-membrane-bounded organelle, intracellular organelle, intracellular organelle lumen, intracellular organelle part, intracellular part, membrane-bounded organelle, membrane-enclosed lumen, non-membrane-bounded organelle, nuclear lumen, nuclear part, nucleoplasm, nucleus, organelle, organelle lumen, organelle…	binding
mmusculus	Success	Hbp1	0.285494	0.243405	0.376081	0.521834	0.489789	0.52745	2.31109e-07	2.06348493498547	ENSMUSG00000002996		cell, cell part, intracellular, intracellular membrane-bounded organelle, intracellular organelle, intracellular organelle lumen, intracellular organelle part, intracellular part, membrane-bounded organelle, membrane-enclosed lumen, nuclear lumen, nuclear part, nucleoplasm, nucleus, organelle, organelle lumen, organelle part	binding
mmusculus	Success	Ccser2	0.646795	0.663763	0.733078	0.907518	0.858504	0.956995	5.29319e-09	2.21086226022287	ENSMUSG00000058690	cellular component organization, cellular component organization or biogenesis, cellular process, organelle organization	cell, cell part, intracellular, intracellular non-membrane-bounded organelle, intracellular organelle, intracellular part, non-membrane-bounded organelle, organelle	binding, protein binding
mmusculus	Success	Hspb11	0.382054	0.128508	0.056516	-0.384742	-0.0765493	-0.0134392	0.0217552	-3.39029139792633	ENSMUSG00000063172	amide transport, cellular component organization, cellular component organization or biogenesis, cellular localization, cellular process, establishment of localization in cell, establishment of protein localization, intracellular transport, macromolecule localization, organelle organization, organic substance transport, peptide transport, protein localization, protein transport	cell, cell part, intracellular, intracellular non-membrane-bounded organelle, intracellular organelle, intracellular organelle part, intracellular part, non-membrane-bounded organelle, organelle, organelle part, protein-containing complex	binding
mmusculus	Success	Setd5	0.793006	0.704028	1.05249	1.10935	1.14473	1.28822	0.00502914	3.23075087015304	ENSMUSG00000034269	biosynthetic process, cellular aromatic compound metabolic process, cellular biosynthetic process, cellular component organization, cellular component organization or biogenesis, cellular macromolecule biosynthetic process, cellular macromolecule metabolic process, cellular metabolic process, cellular nitrogen compound biosynthetic process, cellular nitrogen compound metabolic process, cellular p…	catalytic complex, cell, cell part, intracellular, intracellular membrane-bounded organelle, intracellular organelle, intracellular organelle lumen, intracellular organelle part, intracellular part, membrane-bounded organelle, membrane-enclosed lumen, nuclear lumen, nuclear part, nucleoplasm, nucleus, organelle, organelle lumen, organelle part, protein-containing complex	binding, protein binding
mmusculus	Success	Ttc19	1.42827	1.4119	1.40254	1.60011	1.58708	1.63595	0	1.88884586586148	ENSMUSG00000042298	cellular component biogenesis, cellular component organization, cellular component organization or biogenesis, cellular process, metabolic process, organelle organization	cell, cell part, cytoplasm, cytoplasmic part, intracellular, intracellular membrane-bounded organelle, intracellular organelle, intracellular organelle part, intracellular part, membrane-bounded organelle, organelle, organelle part	binding, protein binding
mmusculus	Success	Ndc1	0.659159	0.743655	0.685981	0.556934	0.618662	0.408609	0.0122278	-1.64205524697774	ENSMUSG00000028614	amide transport, cellular component biogenesis, cellular component organization, cellular component organization or biogenesis, cellular localization, cellular macromolecule localization, cellular process, cellular protein localization, chromosome organization, establishment of localization in cell, establishment of protein localization, intracellular transport, macromolecule localization, organe…	cell, cell part, cytoplasm, endomembrane system, intracellular, intracellular membrane-bounded organelle, intracellular non-membrane-bounded organelle, intracellular organelle, intracellular organelle part, intracellular part, membrane-bounded organelle, non-membrane-bounded organelle, nuclear part, nucleus, organelle, organelle part, protein-containing complex
mmusculus	Success	Ttc39c	-0.230789	0.041295	-0.0357785	0.0893288	0.0662085	0.118158	0.0434107	1.62375684459866	ENSMUSG00000024424
mmusculus	Success	Ssbp3	0.432944	0.633709	0.711959	0.823349	0.823633	0.939413	0.00330002	2.6287177263805	ENSMUSG00000061887	biosynthetic process, cellular aromatic compound metabolic process, cellular biosynthetic process, cellular component biogenesis, cellular component organization, cellular component organization or biogenesis, cellular macromolecule biosynthetic process, cellular macromolecule metabolic process, cellular metabolic process, cellular nitrogen compound biosynthetic process, cellular nitrogen compoun…	cell, cell part, intracellular, intracellular membrane-bounded organelle, intracellular organelle, intracellular part, membrane-bounded organelle, nucleus, organelle, protein-containing complex	binding, protein binding
mmusculus	Success	Rbm12b1	0.945292	0.959315	0.707391	1.05504	1.02597	1.0341	0.0413194	1.63724121051366	ENSMUSG00000046667			binding
mmusculus	Success	Lrrc8e	0.836974	0.761392	0.727853	0.508168	0.635684	0.681548	0.00627961	-1.62978172227816	ENSMUSG00000046589	cellular component organization, cellular component organization or biogenesis, cellular process, organic substance transport	cell, cell part, cytoplasm, cytoplasmic part, endomembrane system, intracellular, intracellular membrane-bounded organelle, intracellular organelle, intracellular organelle part, intracellular part, membrane-bounded organelle, organelle, organelle part, protein-containing complex
mmusculus	Success	Mms19	1.40791	1.36211	1.40134	1.61297	1.66853	1.41513	0.0251912	1.70932478846471	ENSMUSG00000025159	biosynthetic process, cellular aromatic compound metabolic process, cellular biosynthetic process, cellular component biogenesis, cellular component organization, cellular component organization or biogenesis, cellular macromolecule biosynthetic process, cellular macromolecule metabolic process, cellular metabolic process, cellular nitrogen compound biosynthetic process, cellular nitrogen compoun…	cell, cell part, cytoplasm, cytoplasmic part, cytosol, intracellular, intracellular membrane-bounded organelle, intracellular non-membrane-bounded organelle, intracellular organelle, intracellular organelle lumen, intracellular organelle part, intracellular part, membrane-bounded organelle, membrane-enclosed lumen, non-membrane-bounded organelle, nuclear lumen, nuclear part, nucleoplasm, nucleus,…	binding, enzyme binding, protein binding
mmusculus	Success	Mfsd8	0.64864	0.902716	0.729345	0.912931	0.97659	0.904813	0.0288002	1.67148201858688	ENSMUSG00000025759, ENSMUSG00000116169	cellular component organization, cellular component organization or biogenesis, cellular metabolic process, cellular process, metabolic process, organelle organization, regulation of cellular metabolic process, regulation of metabolic process	cell, cell part, cytoplasm, cytoplasmic part, intracellular, intracellular membrane-bounded organelle, intracellular organelle, intracellular organelle lumen, intracellular organelle part, intracellular part, membrane-bounded organelle, membrane-enclosed lumen, nuclear lumen, nuclear part, nucleoplasm, nucleus, organelle, organelle lumen, organelle part
mmusculus	Success	Chchd4	0.780482	0.911889	0.499528	0.403415	0.29552	0.267974	0.0014783	-3.98640433346395	ENSMUSG00000034203	amide transport, cellular aromatic compound metabolic process, cellular component organization, cellular component organization or biogenesis, cellular localization, cellular macromolecule localization, cellular macromolecule metabolic process, cellular metabolic process, cellular nitrogen compound metabolic process, cellular process, cellular protein localization, establishment of localization i…	cell, cell part, cytoplasm, cytoplasmic part, intracellular, intracellular membrane-bounded organelle, intracellular organelle, intracellular organelle lumen, intracellular organelle part, intracellular part, membrane-bounded organelle, membrane-enclosed lumen, organelle, organelle lumen, organelle part	binding, protein binding
mmusculus	Success	Adck1	0.770677	0.850747	0.648298	0.130444	0.436856	0.442625	0.000404997	-4.09967279224777	ENSMUSG00000021044	cellular macromolecule metabolic process, cellular metabolic process, cellular process, macromolecule metabolic process, metabolic process, nitrogen compound metabolic process, organic substance metabolic process, primary metabolic process	cell, cell part, cytoplasm, cytoplasmic part, intracellular, intracellular membrane-bounded organelle, intracellular organelle, intracellular part, membrane-bounded organelle, organelle	binding
mmusculus	Success	1810055G02Rik	0.0195727	0.0957145	-0.116995	0.285861	0.231004	0.205398	0.000290477	2.35597082185127	ENSMUSG00000035372		cell, cell part, cytoplasm, cytoplasmic part, endomembrane system, intracellular, intracellular membrane-bounded organelle, intracellular organelle, intracellular part, membrane-bounded organelle, organelle
mmusculus	Success	Trmu	1.53118	1.47006	0.972813	0.833272	0.954616	0.776545	0.0108536	-4.5872254616024	ENSMUSG00000022386	cellular aromatic compound metabolic process, cellular metabolic process, cellular nitrogen compound metabolic process, cellular process, gene expression, heterocycle metabolic process, macromolecule metabolic process, metabolic process, nitrogen compound metabolic process, nucleic acid metabolic process, nucleobase-containing compound metabolic process, organic cyclic compound metabolic process,…	cell, cell part, cytoplasm, cytoplasmic part, intracellular, intracellular membrane-bounded organelle, intracellular organelle, intracellular organelle lumen, intracellular organelle part, intracellular part, membrane-bounded organelle, membrane-enclosed lumen, nuclear lumen, nuclear part, nucleoplasm, nucleus, organelle, organelle lumen, organelle part	binding
mmusculus	Success	Endod1	1.27383	1.23956	1.15079	1.47386	1.40064	1.3696	5.54583e-05	1.88719838502613	ENSMUSG00000037419	cellular aromatic compound metabolic process, cellular metabolic process, cellular nitrogen compound metabolic process, cellular process, heterocycle metabolic process, macromolecule metabolic process, metabolic process, nitrogen compound metabolic process, nucleic acid metabolic process, nucleobase-containing compound metabolic process, organic cyclic compound metabolic process, organic substanc…		binding
mmusculus	Success	Klhl5	0.573571	0.667871	0.644237	0.450892	0.369352	0.528254	0.000896974	-1.74811106876534	ENSMUSG00000054920	cellular macromolecule metabolic process, cellular metabolic process, cellular process, macromolecule metabolic process, metabolic process, nitrogen compound metabolic process, organic substance metabolic process, primary metabolic process	catalytic complex, cell, cell part, intracellular, intracellular part, protein-containing complex
mmusculus	Success	Rps18	0.184929	0.285771	0.136795	0.0714828	-0.114986	0.119042	0.0344018	-1.7311126727764	ENSMUSG00000008668	amide biosynthetic process, biosynthetic process, cellular amide metabolic process, cellular biosynthetic process, cellular component biogenesis, cellular component organization or biogenesis, cellular macromolecule biosynthetic process, cellular macromolecule metabolic process, cellular metabolic process, cellular nitrogen compound biosynthetic process, cellular nitrogen compound metabolic proce…	cell, cell part, cytoplasm, cytoplasmic part, cytosol, intracellular, intracellular membrane-bounded organelle, intracellular non-membrane-bounded organelle, intracellular organelle, intracellular organelle part, intracellular part, membrane-bounded organelle, non-membrane-bounded organelle, nucleus, organelle, organelle part, protein-containing complex	binding, enzyme binding, protein binding
mmusculus	Failed	1200015M12Rik	1.08833	1.1184	1.0643	0.811414	1.0105	0.861494	0.0015286	-1.91224624132927
mmusculus	Success	Mus81	1.13306	1.22975	0.786146	0.818546	0.692925	0.710759	0.0276566	-3.01579314107604	ENSMUSG00000024906	biosynthetic process, cellular aromatic compound metabolic process, cellular biosynthetic process, cellular component organization, cellular component organization or biogenesis, cellular macromolecule biosynthetic process, cellular macromolecule metabolic process, cellular metabolic process, cellular nitrogen compound metabolic process, cellular process, heterocycle metabolic process, macromolec…	cell, cell part, intracellular, intracellular membrane-bounded organelle, intracellular non-membrane-bounded organelle, intracellular organelle, intracellular organelle lumen, intracellular organelle part, intracellular part, membrane-bounded organelle, membrane-enclosed lumen, non-membrane-bounded organelle, nuclear lumen, nuclear part, nucleus, organelle, organelle lumen, organelle part, protei…	binding
mmusculus	Success	Enkur	-0.0172895	-0.170517	0.244005	0.211293	0.346905	0.322524	0.0317855	2.68319252303308	ENSMUSG00000026679		cell, cell part, cytoplasm, cytoplasmic part, endomembrane system, intracellular, intracellular organelle, intracellular part, membrane-bounded organelle, organelle, organelle part	binding, protein binding
mmusculus	Success	Psmd1	0.227649	0.293441	0.271613	0.151607	-0.0661791	0.094207	0.00264663	-1.99506739848488	ENSMUSG00000026229	cellular macromolecule metabolic process, cellular metabolic process, cellular process, macromolecule metabolic process, metabolic process, nitrogen compound metabolic process, organic substance metabolic process, primary metabolic process, regulation of metabolic process	catalytic complex, cell, cell part, cytoplasm, cytoplasmic part, cytosol, intracellular, intracellular membrane-bounded organelle, intracellular organelle, intracellular part, membrane-bounded organelle, nucleus, organelle, protein-containing complex	binding, enzyme binding, protein binding, ubiquitin protein ligase binding, ubiquitin-like protein ligase binding
mmusculus	Success	Mcm10	0.700481	0.735263	0.796181	0.909882	0.884554	0.998773	2.63426e-05	1.82654852046992	ENSMUSG00000026669	biosynthetic process, cellular aromatic compound metabolic process, cellular biosynthetic process, cellular macromolecule biosynthetic process, cellular macromolecule metabolic process, cellular metabolic process, cellular nitrogen compound metabolic process, cellular process, heterocycle metabolic process, macromolecule biosynthetic process, macromolecule metabolic process, metabolic process, ni…	cell, cell part, intracellular, intracellular membrane-bounded organelle, intracellular non-membrane-bounded organelle, intracellular organelle, intracellular organelle lumen, intracellular organelle part, intracellular part, membrane-bounded organelle, membrane-enclosed lumen, non-membrane-bounded organelle, nuclear lumen, nuclear part, nucleus, organelle, organelle lumen, organelle part, protei…	binding, enzyme binding, protein binding
mmusculus	Success	Dnah17	1.60179	1.55174	1.32616	1.25527	1.20481	1.1711	0.00134817	-2.76125138249792	ENSMUSG00000033987	cellular process	catalytic complex, cell, cell part, intracellular, intracellular non-membrane-bounded organelle, intracellular organelle, intracellular organelle part, intracellular part, non-membrane-bounded organelle, organelle, organelle part, protein-containing complex	binding
mmusculus	Success	Ipmk	1.21882	1.13258	1.07699	0.873819	0.984826	0.935702	5.29645e-05	-2.06333621213311	ENSMUSG00000060733	biosynthetic process, cellular metabolic process, cellular process, metabolic process, organic substance biosynthetic process, organic substance metabolic process	cell, cell part, intracellular, intracellular membrane-bounded organelle, intracellular non-membrane-bounded organelle, intracellular organelle, intracellular organelle lumen, intracellular organelle part, intracellular part, membrane-bounded organelle, membrane-enclosed lumen, non-membrane-bounded organelle, nuclear lumen, nuclear part, nucleoplasm, nucleus, organelle, organelle lumen, organelle…	binding
mmusculus	Success	Arhgef12	0.303402	0.285951	0.430463	0.482794	0.537899	0.68802	0.00264484	2.24183289844563	ENSMUSG00000059495	cellular process	cell, cell part, cytoplasm, intracellular, intracellular part	binding, enzyme binding, protein binding
mmusculus	Success	Nup35	0.619455	0.60003	0.808223	0.867449	0.837854	0.842482	0.00970199	1.69245468424961	ENSMUSG00000026999	amide transport, biosynthetic process, cellular aromatic compound metabolic process, cellular biosynthetic process, cellular component organization, cellular component organization or biogenesis, cellular localization, cellular macromolecule biosynthetic process, cellular macromolecule localization, cellular macromolecule metabolic process, cellular metabolic process, cellular nitrogen compound b…	cell, cell part, endomembrane system, intracellular, intracellular membrane-bounded organelle, intracellular organelle, intracellular organelle lumen, intracellular organelle part, intracellular part, membrane-bounded organelle, membrane-enclosed lumen, nuclear lumen, nuclear part, nucleoplasm, nucleus, organelle, organelle lumen, organelle part, protein-containing complex	binding, protein binding
mmusculus	Success	Dcps	1.67871	1.66046	1.54958	1.24782	1.49776	1.5205	0.0309953	-2.02630124048565	ENSMUSG00000032040	cellular aromatic compound metabolic process, cellular macromolecule metabolic process, cellular metabolic process, cellular nitrogen compound metabolic process, cellular process, gene expression, heterocycle metabolic process, macromolecule metabolic process, metabolic process, nitrogen compound metabolic process, nucleic acid metabolic process, nucleobase-containing compound metabolic process, …	cell, cell part, cytoplasm, cytoplasmic part, cytosol, intracellular, intracellular membrane-bounded organelle, intracellular non-membrane-bounded organelle, intracellular organelle, intracellular organelle lumen, intracellular organelle part, intracellular part, membrane-bounded organelle, membrane-enclosed lumen, non-membrane-bounded organelle, nuclear lumen, nuclear part, nucleoplasm, nucleus,…	binding
mmusculus	Success	Snx5	-0.0549825	-0.205201	0.00864469	0.192622	0.136235	0.235272	9.32742e-05	2.6543769434741	ENSMUSG00000027423	amide transport, cellular component organization, cellular component organization or biogenesis, cellular localization, cellular macromolecule localization, cellular macromolecule metabolic process, cellular metabolic process, cellular process, cellular protein localization, establishment of localization in cell, establishment of protein localization, intracellular transport, macromolecule locali…	cell, cell part, cytoplasm, cytoplasmic part, cytosol, endomembrane system, intracellular, intracellular organelle, intracellular organelle part, intracellular part, membrane-bounded organelle, organelle, organelle part, protein-containing complex	binding, protein binding
mmusculus	Success	Eif1b	1.07906	0.975183	1.00218	0.722057	0.964823	0.895874	0.0446862	-1.5414127367304	ENSMUSG00000006941	amide biosynthetic process, biosynthetic process, cellular amide metabolic process, cellular biosynthetic process, cellular macromolecule biosynthetic process, cellular macromolecule metabolic process, cellular metabolic process, cellular nitrogen compound biosynthetic process, cellular nitrogen compound metabolic process, cellular process, gene expression, macromolecule biosynthetic process, mac…		binding
mmusculus	Success	Fam216a	0.118761	0.0358762	0.100602	0.339728	0.102831	0.281823	0.038612	1.5267009403839	ENSMUSG00000029463
mmusculus	Success	Ddi2	0.96478	1.00276	0.727603	0.582647	0.781447	0.641813	0.0276589	-2.24292088007026	ENSMUSG00000078515	biosynthetic process, cellular aromatic compound metabolic process, cellular biosynthetic process, cellular macromolecule biosynthetic process, cellular macromolecule metabolic process, cellular metabolic process, cellular nitrogen compound biosynthetic process, cellular nitrogen compound metabolic process, cellular process, gene expression, heterocycle metabolic process, macromolecule biosynthet…	cell, cell part, cytoplasm, cytoplasmic part, cytosol, endomembrane system, intracellular, intracellular membrane-bounded organelle, intracellular organelle, intracellular organelle lumen, intracellular organelle part, intracellular part, membrane-bounded organelle, membrane-enclosed lumen, nuclear lumen, nuclear part, nucleoplasm, nucleus, organelle, organelle lumen, organelle part	binding, protein binding, ubiquitin binding
mmusculus	Success	Abhd11	0.91741	0.904949	0.816453	1.08452	1.17181	1.00101	0.00044038	2.01284006305979	ENSMUSG00000040532		cell, cell part, cytoplasm, cytoplasmic part, intracellular, intracellular membrane-bounded organelle, intracellular organelle, intracellular part, membrane-bounded organelle, organelle
mmusculus	Success	Rere	0.63998	0.656631	0.454062	0.403714	0.361342	0.446154	0.00955607	-1.75553822688695	ENSMUSG00000039852	biosynthetic process, cellular aromatic compound metabolic process, cellular biosynthetic process, cellular component organization, cellular component organization or biogenesis, cellular macromolecule biosynthetic process, cellular macromolecule metabolic process, cellular metabolic process, cellular nitrogen compound biosynthetic process, cellular nitrogen compound metabolic process, cellular p…	catalytic complex, cell, cell part, intracellular, intracellular membrane-bounded organelle, intracellular organelle, intracellular organelle lumen, intracellular organelle part, intracellular part, membrane-bounded organelle, membrane-enclosed lumen, nuclear lumen, nuclear part, nucleoplasm, nucleus, organelle, organelle lumen, organelle part, protein-containing complex	binding, protein binding
mmusculus	Success	Hddc3	0.15911	0.215497	0.249329	0.462239	0.393398	0.46739	5.32943e-11	2.27500630610383	ENSMUSG00000030532			binding
mmusculus	Success	Ube2c	1.25223	1.11622	1.43106	1.45196	1.50954	1.43696	0.0333194	1.94913493836029	ENSMUSG00000001403	cellular component biogenesis, cellular component organization, cellular component organization or biogenesis, cellular macromolecule metabolic process, cellular metabolic process, cellular process, chromosome organization, macromolecule metabolic process, metabolic process, nitrogen compound metabolic process, organelle organization, organic substance metabolic process, primary metabolic process	catalytic complex, cell, cell part, cytoplasm, cytoplasmic part, cytosol, intracellular, intracellular membrane-bounded organelle, intracellular organelle, intracellular organelle part, intracellular part, membrane-bounded organelle, nuclear part, nucleus, organelle, organelle part, protein-containing complex	binding, enzyme binding, protein binding, ubiquitin protein ligase binding, ubiquitin-like protein ligase binding
mmusculus	Success	Mrpl28	0.199688	0.20246	0.189102	-0.0398651	-0.0656902	0.0488937	6.35216e-10	-2.10845751488825	ENSMUSG00000024181		cell, cell part, cytoplasm, cytoplasmic part, cytosol, intracellular, intracellular membrane-bounded organelle, intracellular non-membrane-bounded organelle, intracellular organelle, intracellular organelle lumen, intracellular organelle part, intracellular part, membrane-bounded organelle, membrane-enclosed lumen, non-membrane-bounded organelle, organelle, organelle lumen, organelle part, protei…
mmusculus	Success	Mrpl58	0.502007	0.593915	0.360046	0.109386	0.26762	0.135249	0.00017539	-3.0710633121932	ENSMUSG00000018858	amide biosynthetic process, biosynthetic process, cellular amide metabolic process, cellular biosynthetic process, cellular component organization, cellular component organization or biogenesis, cellular macromolecule biosynthetic process, cellular macromolecule metabolic process, cellular metabolic process, cellular nitrogen compound biosynthetic process, cellular nitrogen compound metabolic pro…	cell, cell part, cytoplasm, cytoplasmic part, intracellular, intracellular membrane-bounded organelle, intracellular non-membrane-bounded organelle, intracellular organelle, intracellular organelle lumen, intracellular organelle part, intracellular part, membrane-bounded organelle, membrane-enclosed lumen, non-membrane-bounded organelle, organelle, organelle lumen, organelle part, protein-contain…	binding
mmusculus	Success	Wipf2	0.742401	0.658167	0.953653	1.02011	1.13479	1.12604	0.00118969	3.01574805436017	ENSMUSG00000038013		cell, cell part, cytoplasm, intracellular, intracellular membrane-bounded organelle, intracellular non-membrane-bounded organelle, intracellular organelle, intracellular organelle lumen, intracellular organelle part, intracellular part, membrane-bounded organelle, membrane-enclosed lumen, non-membrane-bounded organelle, nuclear lumen, nuclear part, nucleoplasm, nucleus, organelle, organelle lumen…	binding, protein binding
mmusculus	Success	Zfyve21	0.122306	0.100022	0.125839	0.23543	0.278194	0.371182	1.20964e-05	1.74634788767802	ENSMUSG00000021286		adherens junction, anchoring junction, cell, cell part, cytoplasm, cytoplasmic part, endomembrane system, intracellular, intracellular organelle, intracellular part, membrane-bounded organelle, organelle	binding
mmusculus	Success	Dcdc2c	0.298347	0.350445	0.39	0.508989	0.517665	0.514758	3.30555e-10	1.63564250068454	ENSMUSG00000020633	cellular process	cell, cell part, cytoplasm, intracellular, intracellular part, organelle
mmusculus	Success	Mpzl1	1.22169	1.22153	1.14381	1.16924	0.969131	0.907574	0.0300455	-1.76078899183624	ENSMUSG00000026566	cellular process	cell, cell part
mmusculus	Success	Mfsd10	1.03734	1.04411	0.928142	0.913961	0.701683	0.750063	0.00392526	-2.09534405998737	ENSMUSG00000001082	cellular process, organic substance transport	cell, cell part, cytoplasm, cytoplasmic part, intracellular, intracellular organelle, intracellular organelle part, intracellular part, membrane-bounded organelle, organelle, organelle part
mmusculus	Success	Mcoln2	1.12063	1.06018	1.26227	1.32582	1.2815	1.36501	0.00628785	1.72226260074271	ENSMUSG00000011008	amide transport, cellular component biogenesis, cellular component organization, cellular component organization or biogenesis, cellular process, establishment of protein localization, macromolecule localization, organic substance transport, peptide transport, protein localization, protein transport	cell, cell part, cytoplasm, cytoplasmic part, endomembrane system, intracellular, intracellular membrane-bounded organelle, intracellular organelle, intracellular organelle part, intracellular part, membrane-bounded organelle, organelle, organelle part
mmusculus	Success	Tm9sf2	1.71644	1.57987	1.54058	1.35205	1.50604	1.43455	0.00896811	-1.77112361699998	ENSMUSG00000025544		cell, cell part, cytoplasm, cytoplasmic part, endomembrane system, intracellular, intracellular organelle, intracellular organelle part, intracellular part, membrane-bounded organelle, organelle, organelle part
mmusculus	Success	Zwilch	0.401041	0.542123	0.332015	0.232359	0.159188	0.0686822	0.000485789	-2.65203617297225	ENSMUSG00000032400	cellular process	cell, cell part, intracellular, intracellular non-membrane-bounded organelle, intracellular organelle, intracellular organelle part, intracellular part, non-membrane-bounded organelle, organelle, organelle part, protein-containing complex
mmusculus	Success	Wdr55	0.362247	0.263757	0.220407	0.0538699	0.167287	0.129089	0.00202427	-1.61464047746938	ENSMUSG00000042660	cellular aromatic compound metabolic process, cellular component biogenesis, cellular component organization or biogenesis, cellular metabolic process, cellular nitrogen compound metabolic process, cellular process, gene expression, heterocycle metabolic process, macromolecule metabolic process, metabolic process, nitrogen compound metabolic process, nucleic acid metabolic process, nucleobase-con…	cell, cell part, cytoplasm, intracellular, intracellular membrane-bounded organelle, intracellular non-membrane-bounded organelle, intracellular organelle, intracellular organelle lumen, intracellular organelle part, intracellular part, membrane-bounded organelle, membrane-enclosed lumen, non-membrane-bounded organelle, nuclear lumen, nuclear part, nucleus, organelle, organelle lumen, organelle p…
mmusculus	Success	Rnmt	1.58076	1.69638	1.28758	1.12501	1.05575	1.11424	0.000613464	-4.13196655372275	ENSMUSG00000009535	cellular aromatic compound metabolic process, cellular macromolecule metabolic process, cellular metabolic process, cellular nitrogen compound metabolic process, cellular process, gene expression, heterocycle metabolic process, macromolecule metabolic process, metabolic process, nitrogen compound metabolic process, nucleic acid metabolic process, nucleobase-containing compound metabolic process, …	catalytic complex, cell, cell part, intracellular, intracellular membrane-bounded organelle, intracellular non-membrane-bounded organelle, intracellular organelle, intracellular organelle lumen, intracellular organelle part, intracellular part, membrane-bounded organelle, membrane-enclosed lumen, non-membrane-bounded organelle, nuclear lumen, nuclear part, nucleoplasm, nucleus, organelle, organel…	binding
mmusculus	Success	Paip2	0.79671	0.656937	0.571574	0.488731	0.4911	0.434588	0.00281912	-1.987689580566	ENSMUSG00000037058	amide biosynthetic process, biosynthetic process, cellular amide metabolic process, cellular biosynthetic process, cellular macromolecule biosynthetic process, cellular macromolecule metabolic process, cellular metabolic process, cellular nitrogen compound biosynthetic process, cellular nitrogen compound metabolic process, cellular process, gene expression, macromolecule biosynthetic process, mac…	cell, cell part, cytoplasm, intracellular, intracellular part	binding
mmusculus	Success	Akt1s1	0.350317	0.392032	0.24219	0.077999	0.178791	0.065965	0.000115379	-2.15359705381931	ENSMUSG00000011096	cellular component organization, cellular component organization or biogenesis, cellular macromolecule metabolic process, cellular metabolic process, cellular process, macromolecule metabolic process, metabolic process, nitrogen compound metabolic process, organic substance metabolic process, primary metabolic process, regulation of cellular metabolic process, regulation of metabolic process	cell, cell part, cytoplasm, cytoplasmic part, cytosol, intracellular, intracellular membrane-bounded organelle, intracellular organelle, intracellular part, membrane-bounded organelle, nucleus, organelle, protein-containing complex
mmusculus	Success	Tmed9	0.621564	0.544197	0.603698	0.301538	0.366297	0.470977	0.000118864	-2.05227161955972	ENSMUSG00000058569	amide transport, cellular component organization, cellular component organization or biogenesis, cellular localization, cellular process, establishment of localization in cell, establishment of protein localization, macromolecule localization, organelle organization, organic substance transport, peptide transport, protein localization, protein transport	cell, cell part, cytoplasm, cytoplasmic part, endomembrane system, intracellular, intracellular membrane-bounded organelle, intracellular organelle, intracellular organelle part, intracellular part, membrane-bounded organelle, organelle, organelle part	binding, protein binding
mmusculus	Success	Cwc25	1.81438	1.81918	1.70232	1.52269	1.59302	1.70328	0.00799223	-1.68206683720757	ENSMUSG00000018541		cell, cell part, intracellular, intracellular membrane-bounded organelle, intracellular organelle, intracellular organelle lumen, intracellular organelle part, intracellular part, membrane-bounded organelle, membrane-enclosed lumen, nuclear lumen, nuclear part, nucleoplasm, nucleus, organelle, organelle lumen, organelle part
mmusculus	Success	4833420G17Rik	0.0980458	0.0628178	0.166054	0.334817	0.300256	0.243874	4.85131e-06	1.79643290669738	ENSMUSG00000062822
mmusculus	Success	Zfp422	0.991921	1.02129	1.1132	1.23337	1.34123	1.34983	3.70715e-07	2.59699073033962	ENSMUSG00000059878	biosynthetic process, cellular aromatic compound metabolic process, cellular biosynthetic process, cellular macromolecule biosynthetic process, cellular macromolecule metabolic process, cellular metabolic process, cellular nitrogen compound biosynthetic process, cellular nitrogen compound metabolic process, cellular process, gene expression, heterocycle metabolic process, macromolecule biosynthet…	cell, cell part, intracellular, intracellular membrane-bounded organelle, intracellular organelle, intracellular organelle lumen, intracellular organelle part, intracellular part, membrane-bounded organelle, membrane-enclosed lumen, nuclear lumen, nuclear part, nucleoplasm, nucleus, organelle, organelle lumen, organelle part	binding
mmusculus	Failed	Marc2	1.70599	1.70542	1.6689	1.95209	1.98101	1.79845	0.000180311	2.11932566352546
mmusculus	Success	Smc6	0.90863	0.904939	0.89274	1.05031	1.07138	1.17086	1.85198e-07	1.90776337437296	ENSMUSG00000020608	cellular aromatic compound metabolic process, cellular component organization, cellular component organization or biogenesis, cellular macromolecule metabolic process, cellular metabolic process, cellular nitrogen compound metabolic process, cellular process, chromosome organization, heterocycle metabolic process, macromolecule metabolic process, metabolic process, nitrogen compound metabolic pro…	catalytic complex, cell, cell part, intracellular, intracellular membrane-bounded organelle, intracellular non-membrane-bounded organelle, intracellular organelle, intracellular organelle lumen, intracellular organelle part, intracellular part, membrane-bounded organelle, membrane-enclosed lumen, non-membrane-bounded organelle, nuclear lumen, nuclear part, nucleoplasm, nucleus, organelle, organel…	binding, enzyme binding, protein binding, ubiquitin protein ligase binding, ubiquitin-like protein ligase binding
mmusculus	Success	Mis12	0.510316	0.552055	0.452007	0.0163298	0.278787	0.248258	0.000227417	-3.15987484810503	ENSMUSG00000040599	cellular component biogenesis, cellular component organization, cellular component organization or biogenesis, cellular localization, cellular macromolecule localization, cellular process, cellular protein localization, chromosome organization, establishment of localization in cell, macromolecule localization, organelle organization, protein localization	cell, cell part, intracellular, intracellular membrane-bounded organelle, intracellular non-membrane-bounded organelle, intracellular organelle, intracellular organelle lumen, intracellular organelle part, intracellular part, membrane-bounded organelle, membrane-enclosed lumen, non-membrane-bounded organelle, nuclear lumen, nuclear part, nucleus, organelle, organelle lumen, organelle part, protei…
mmusculus	Success	Use1	0.0734281	0.129304	0.0821361	-0.00628441	-0.0576331	-0.132471	7.58885e-05	-1.56612155101272	ENSMUSG00000002395	amide transport, cellular component organization, cellular component organization or biogenesis, cellular localization, cellular process, establishment of localization in cell, establishment of protein localization, intracellular transport, macromolecule localization, organelle organization, organic substance transport, peptide transport, protein localization, protein transport	cell, cell part, cytoplasm, cytoplasmic part, endomembrane system, intracellular, intracellular membrane-bounded organelle, intracellular organelle, intracellular organelle part, intracellular part, membrane-bounded organelle, organelle, organelle part
mmusculus	Success	Ssbp2	0.720558	0.723187	0.849616	1.15788	0.994463	0.905493	0.00281351	2.48779149711221	ENSMUSG00000003992	biosynthetic process, cellular aromatic compound metabolic process, cellular biosynthetic process, cellular macromolecule biosynthetic process, cellular macromolecule metabolic process, cellular metabolic process, cellular nitrogen compound biosynthetic process, cellular nitrogen compound metabolic process, cellular process, gene expression, heterocycle metabolic process, macromolecule biosynthet…	cell, cell part, cytoplasm, intracellular, intracellular membrane-bounded organelle, intracellular organelle, intracellular part, membrane-bounded organelle, nucleus, organelle	binding, protein binding
mmusculus	Success	Bzw1	0.285251	0.449364	0.344395	0.218367	0.186867	-0.0686688	0.0160409	-2.41608888930064	ENSMUSG00000051223	biosynthetic process, cellular aromatic compound metabolic process, cellular biosynthetic process, cellular macromolecule biosynthetic process, cellular macromolecule metabolic process, cellular metabolic process, cellular nitrogen compound biosynthetic process, cellular nitrogen compound metabolic process, cellular process, gene expression, heterocycle metabolic process, macromolecule biosynthet…	cell, cell part, cytoplasm, intracellular, intracellular part
mmusculus	Success	Serbp1	0.0394108	0.136196	-0.1332	0.16908	0.186734	0.251953	0.0227155	1.83981538640185	ENSMUSG00000036371	cellular process	cell, cell part, cytoplasm, cytoplasmic part, cytosol, intracellular, intracellular membrane-bounded organelle, intracellular organelle, intracellular part, membrane-bounded organelle, nucleus, organelle	binding
mmusculus	Success	Pnpla2	0.632109	0.57737	0.468329	0.278212	0.424339	0.413198	0.00533834	-1.8290695247804	ENSMUSG00000025509	cellular component organization, cellular component organization or biogenesis, cellular metabolic process, cellular process, macromolecule localization, metabolic process, organelle organization, organic substance metabolic process, positive regulation of cellular metabolic process, primary metabolic process, regulation of cellular metabolic process, regulation of metabolic process	cell, cell part, cytoplasm, cytoplasmic part, cytosol, intracellular, intracellular membrane-bounded organelle, intracellular non-membrane-bounded organelle, intracellular organelle, intracellular organelle lumen, intracellular organelle part, intracellular part, membrane-bounded organelle, membrane-enclosed lumen, non-membrane-bounded organelle, nuclear lumen, nuclear part, nucleoplasm, nucleus,…	binding, protein binding
mmusculus	Success	Ccdc96	0.410194	0.486713	0.526288	0.660268	0.738822	0.71694	2.31525e-08	2.25464982026099	ENSMUSG00000050677		cell, cell part, cytoplasm, intracellular, intracellular non-membrane-bounded organelle, intracellular organelle, intracellular organelle part, intracellular part, non-membrane-bounded organelle, organelle, organelle part
mmusculus	Success	Tbc1d15	0.270742	0.310569	0.447953	0.552127	0.552959	0.734625	0.000855747	2.63738319593866	ENSMUSG00000020130	amide transport, cellular component organization, cellular component organization or biogenesis, cellular localization, cellular macromolecule localization, cellular process, cellular protein localization, establishment of localization in cell, establishment of protein localization, intracellular transport, macromolecule localization, organelle organization, organic substance transport, peptide t…	cell, cell part, cytoplasm, cytoplasmic part, endomembrane system, intracellular, intracellular membrane-bounded organelle, intracellular organelle, intracellular part, membrane-bounded organelle, organelle	binding, enzyme binding, protein binding
mmusculus	Success	Spryd7	0.365983	0.453255	0.580848	0.676336	0.745206	0.759808	0.000113996	2.54241923564449	ENSMUSG00000021930
mmusculus	Success	Exosc1	0.870367	0.911403	0.839487	0.734409	0.684694	0.629885	1.97877e-07	-1.86229926233635	ENSMUSG00000034321	cellular aromatic compound metabolic process, cellular component biogenesis, cellular component organization or biogenesis, cellular metabolic process, cellular nitrogen compound metabolic process, cellular process, gene expression, heterocycle metabolic process, macromolecule metabolic process, metabolic process, nitrogen compound metabolic process, nucleic acid metabolic process, nucleobase-con…	catalytic complex, cell, cell part, cytoplasm, intracellular, intracellular membrane-bounded organelle, intracellular non-membrane-bounded organelle, intracellular organelle, intracellular organelle lumen, intracellular organelle part, intracellular part, membrane-bounded organelle, membrane-enclosed lumen, non-membrane-bounded organelle, nuclear lumen, nuclear part, nucleus, organelle, organelle…	binding, protein binding
mmusculus	Success	Cnpy4	0.328576	0.405569	0.411765	0.225323	0.327283	0.119883	0.016115	-1.54062501439417	ENSMUSG00000036968	cellular localization, cellular macromolecule localization, cellular protein localization, macromolecule localization, protein localization		binding, protein binding
mmusculus	Success	Coprs	0.467228	0.465897	0.552603	0.686579	0.71115	0.800296	1.23772e-07	2.31797953907791	ENSMUSG00000031458	biosynthetic process, cellular aromatic compound metabolic process, cellular biosynthetic process, cellular component organization, cellular component organization or biogenesis, cellular macromolecule biosynthetic process, cellular macromolecule metabolic process, cellular metabolic process, cellular nitrogen compound biosynthetic process, cellular nitrogen compound metabolic process, cellular p…	cell, cell part, cytoplasm, cytoplasmic part, cytosol, intracellular, intracellular membrane-bounded organelle, intracellular organelle, intracellular part, membrane-bounded organelle, nucleus, organelle	binding, protein binding
mmusculus	Success	Iscu	0.316666	0.393241	0.272699	0.115324	-0.191029	0.0487491	0.000716822	-3.28534952486779	ENSMUSG00000025825	cellular component biogenesis, cellular component organization, cellular component organization or biogenesis, cellular metabolic process, cellular process, gene expression, macromolecule metabolic process, metabolic process, nitrogen compound metabolic process, organic substance metabolic process, primary metabolic process	cell, cell part, cytoplasm, cytoplasmic part, cytosol, intracellular, intracellular membrane-bounded organelle, intracellular organelle, intracellular organelle lumen, intracellular organelle part, intracellular part, membrane-bounded organelle, membrane-enclosed lumen, organelle, organelle lumen, organelle part	binding, protein binding
mmusculus	Success	Med7	1.85586	1.90024	1.84167	1.54682	1.71234	1.82917	0.0426901	-1.65782422671065	ENSMUSG00000020397	biosynthetic process, cellular aromatic compound metabolic process, cellular biosynthetic process, cellular macromolecule biosynthetic process, cellular macromolecule metabolic process, cellular metabolic process, cellular nitrogen compound biosynthetic process, cellular nitrogen compound metabolic process, cellular process, gene expression, heterocycle metabolic process, macromolecule biosynthet…	catalytic complex, cell, cell part, intracellular, intracellular membrane-bounded organelle, intracellular organelle, intracellular organelle lumen, intracellular organelle part, intracellular part, membrane-bounded organelle, membrane-enclosed lumen, nuclear lumen, nuclear part, nucleoplasm, nucleus, organelle, organelle lumen, organelle part, protein-containing complex
mmusculus	Success	Cks2	-0.0732491	0.024603	0.155104	0.27634	0.270227	0.363307	0.000227777	2.61450269210172	ENSMUSG00000062248	biosynthetic process, cellular aromatic compound metabolic process, cellular biosynthetic process, cellular component organization, cellular component organization or biogenesis, cellular macromolecule biosynthetic process, cellular macromolecule metabolic process, cellular metabolic process, cellular nitrogen compound biosynthetic process, cellular nitrogen compound metabolic process, cellular p…	catalytic complex, cell, cell part, intracellular, intracellular part, protein-containing complex	binding, enzyme binding, protein binding, ubiquitin binding
mmusculus	Success	Prr13	0.12024	0.100553	0.223323	0.29929	0.292407	0.455441	0.00213089	1.96237524639914	ENSMUSG00000023048	biosynthetic process, cellular aromatic compound metabolic process, cellular biosynthetic process, cellular macromolecule biosynthetic process, cellular macromolecule metabolic process, cellular metabolic process, cellular nitrogen compound biosynthetic process, cellular nitrogen compound metabolic process, cellular process, gene expression, heterocycle metabolic process, macromolecule biosynthet…	cell, cell part, intracellular, intracellular membrane-bounded organelle, intracellular organelle, intracellular part, membrane-bounded organelle, nucleus, organelle
mmusculus	Failed	Tmem57	0.413104	0.449872	0.378933	0.338691	0.152018	0.155984	0.00223189	-1.93697047891487
mmusculus	Success	Ube2d3	0.352419	0.484967	0.417921	0.485486	0.591437	0.641134	0.00984337	1.50589806643169	ENSMUSG00000078578	cellular aromatic compound metabolic process, cellular macromolecule metabolic process, cellular metabolic process, cellular nitrogen compound metabolic process, cellular process, heterocycle metabolic process, macromolecule metabolic process, metabolic process, nitrogen compound metabolic process, nucleic acid metabolic process, nucleobase-containing compound metabolic process, organic cyclic co…	cell, cell part, cytoplasm, cytoplasmic part, endomembrane system, intracellular, intracellular organelle, intracellular organelle part, intracellular part, membrane-bounded organelle, organelle, organelle part	binding, protein binding
mmusculus	Success	Cndp2	1.10327	1.09906	0.947739	0.840319	0.880026	0.846476	0.000220349	-1.8980437849614	ENSMUSG00000024644	macromolecule metabolic process, metabolic process, nitrogen compound metabolic process, organic substance metabolic process, primary metabolic process	cell, cell part, cytoplasm, cytoplasmic part, cytosol, intracellular, intracellular membrane-bounded organelle, intracellular organelle, intracellular organelle lumen, intracellular organelle part, intracellular part, membrane-bounded organelle, membrane-enclosed lumen, nuclear lumen, nuclear part, nucleoplasm, nucleus, organelle, organelle lumen, organelle part	binding
mmusculus	Success	Ppil2	1.03356	1.09512	0.908164	0.791735	0.805692	0.699245	0.000126177	-2.40870637596519	ENSMUSG00000022771	cellular localization, cellular macromolecule localization, cellular macromolecule metabolic process, cellular metabolic process, cellular process, cellular protein localization, macromolecule localization, macromolecule metabolic process, metabolic process, nitrogen compound metabolic process, organic substance metabolic process, primary metabolic process, protein localization	cell, cell part, cytoplasm, intracellular, intracellular membrane-bounded organelle, intracellular organelle, intracellular organelle lumen, intracellular organelle part, intracellular part, membrane-bounded organelle, membrane-enclosed lumen, nuclear lumen, nuclear part, nucleoplasm, nucleus, organelle, organelle lumen, organelle part
mmusculus	Success	Atp5d	0.672028	0.448064	0.541439	0.334795	0.361501	0.46783	0.0304514	-1.61867569087545	ENSMUSG00000003072	biosynthetic process, cellular aromatic compound metabolic process, cellular biosynthetic process, cellular metabolic process, cellular nitrogen compound biosynthetic process, cellular nitrogen compound metabolic process, cellular process, heterocycle metabolic process, metabolic process, nitrogen compound metabolic process, nucleobase-containing compound metabolic process, organic cyclic compoun…	cell, cell part, cytoplasm, cytoplasmic part, intracellular, intracellular membrane-bounded organelle, intracellular organelle, intracellular organelle part, intracellular part, membrane-bounded organelle, organelle, organelle part, protein-containing complex	binding
mmusculus	Success	Lima1	0.141521	0.123671	0.392483	0.360322	0.460475	0.4714	0.0239972	2.06488149056691	ENSMUSG00000023022	cellular component biogenesis, cellular component organization, cellular component organization or biogenesis, cellular process, organelle organization	adherens junction, anchoring junction, cell, cell part, cytoplasm, cytoplasmic part, cytosol, intracellular, intracellular non-membrane-bounded organelle, intracellular organelle, intracellular organelle part, intracellular part, non-membrane-bounded organelle, organelle, organelle part	binding, protein binding
mmusculus	Success	Rpl23	2.413	2.53122	2.49611	2.38748	2.18228	2.33967	0.0129515	-1.72765675491945	ENSMUSG00000071415	amide biosynthetic process, biosynthetic process, cellular amide metabolic process, cellular aromatic compound metabolic process, cellular biosynthetic process, cellular component organization, cellular component organization or biogenesis, cellular macromolecule biosynthetic process, cellular macromolecule metabolic process, cellular metabolic process, cellular nitrogen compound biosynthetic pro…	cell, cell part, cytoplasm, cytoplasmic part, cytosol, intracellular, intracellular membrane-bounded organelle, intracellular non-membrane-bounded organelle, intracellular organelle, intracellular organelle lumen, intracellular organelle part, intracellular part, membrane-bounded organelle, membrane-enclosed lumen, non-membrane-bounded organelle, nuclear lumen, nuclear part, nucleoplasm, nucleus,…	binding, enzyme binding, protein binding, ubiquitin protein ligase binding, ubiquitin-like protein ligase binding
mmusculus	Success	Suv39h2	1.25228	1.30004	1.51476	1.48794	1.54252	1.65749	0.029255	2.02047360413834	ENSMUSG00000026646	biosynthetic process, cellular aromatic compound metabolic process, cellular biosynthetic process, cellular component organization, cellular component organization or biogenesis, cellular macromolecule biosynthetic process, cellular macromolecule metabolic process, cellular metabolic process, cellular nitrogen compound biosynthetic process, cellular nitrogen compound metabolic process, cellular p…	cell, cell part, intracellular, intracellular membrane-bounded organelle, intracellular non-membrane-bounded organelle, intracellular organelle, intracellular organelle part, intracellular part, membrane-bounded organelle, non-membrane-bounded organelle, nucleus, organelle, organelle part	binding
mmusculus	Success	Mrps10	0.272712	0.342581	0.228303	0.0905087	0.216053	0.0311828	0.00826529	-1.64615644925677	ENSMUSG00000034729, ENSMUSG00000116070	amide biosynthetic process, biosynthetic process, cellular amide metabolic process, cellular biosynthetic process, cellular macromolecule biosynthetic process, cellular macromolecule metabolic process, cellular metabolic process, cellular nitrogen compound biosynthetic process, cellular nitrogen compound metabolic process, cellular process, gene expression, macromolecule biosynthetic process, mac…	cell, cell part, cytoplasm, cytoplasmic part, intracellular, intracellular membrane-bounded organelle, intracellular non-membrane-bounded organelle, intracellular organelle, intracellular organelle lumen, intracellular organelle part, intracellular part, membrane-bounded organelle, membrane-enclosed lumen, non-membrane-bounded organelle, organelle, organelle lumen, organelle part, protein-contain…
mmusculus	Success	Fignl1	0.844637	0.939108	0.725748	0.487021	0.616329	0.720584	0.0125145	-2.2309683661125	ENSMUSG00000035455	cellular aromatic compound metabolic process, cellular component organization, cellular component organization or biogenesis, cellular macromolecule metabolic process, cellular metabolic process, cellular nitrogen compound metabolic process, cellular process, heterocycle metabolic process, macromolecule metabolic process, metabolic process, nitrogen compound metabolic process, nucleic acid metabo…	cell, cell part, cytoplasm, cytoplasmic part, intracellular, intracellular membrane-bounded organelle, intracellular non-membrane-bounded organelle, intracellular organelle, intracellular organelle lumen, intracellular organelle part, intracellular part, membrane-bounded organelle, membrane-enclosed lumen, non-membrane-bounded organelle, nuclear lumen, nuclear part, nucleus, organelle, organelle …	binding
mmusculus	Success	Tpm3	0.553835	0.465144	0.429312	0.184421	0.239408	0.280892	9.04595e-08	-2.41974744912225	ENSMUSG00000027940	cellular component organization, cellular component organization or biogenesis, cellular process, organelle organization	cell, cell part, cytoplasm, cytoplasmic part, cytosol, intracellular, intracellular non-membrane-bounded organelle, intracellular organelle, intracellular organelle part, intracellular part, non-membrane-bounded organelle, organelle, organelle part, protein-containing complex	binding, protein binding
mmusculus	Success	Nectin3	0.353803	0.354149	0.397548	0.330111	-0.0215552	0.119224	0.0286176	-2.20546308018171	ENSMUSG00000022656	cellular process, macromolecule localization, protein localization	adherens junction, anchoring junction, cell, cell part, cell-cell adherens junction	binding, protein binding
mmusculus	Success	Spata5	-0.0112333	-0.0146827	0.0975924	0.237448	0.152499	0.242514	7.03703e-05	1.8249226735182	ENSMUSG00000027722	cellular process	cell, cell part, cytoplasm, cytoplasmic part, intracellular, intracellular membrane-bounded organelle, intracellular organelle, intracellular part, membrane-bounded organelle, organelle	binding
mmusculus	Success	Usp29	0.71959	0.669477	0.542168	0.391732	0.544688	0.444705	0.00812629	-1.79018486824346	ENSMUSG00000051527	cellular macromolecule metabolic process, cellular metabolic process, cellular process, macromolecule metabolic process, metabolic process, nitrogen compound metabolic process, organic substance metabolic process, primary metabolic process
mmusculus	Success	B4galt3	1.21022	1.26301	1.0398	1.01029	0.975272	1.01245	0.0121071	-1.67599333084123	ENSMUSG00000052423	amide biosynthetic process, biosynthetic process, cellular amide metabolic process, cellular biosynthetic process, cellular macromolecule biosynthetic process, cellular macromolecule metabolic process, cellular metabolic process, cellular nitrogen compound biosynthetic process, cellular nitrogen compound metabolic process, cellular process, macromolecule biosynthetic process, macromolecule metabo…	cell, cell part, cytoplasm, cytoplasmic part, cytosol, endomembrane system, intracellular, intracellular membrane-bounded organelle, intracellular organelle, intracellular organelle part, intracellular part, membrane-bounded organelle, organelle, organelle part	binding
mmusculus	Success	Wdr46	0.458449	0.638008	0.752607	0.74588	0.797696	0.936347	0.0407276	2.05296589083457	ENSMUSG00000024312	cellular aromatic compound metabolic process, cellular component biogenesis, cellular component organization or biogenesis, cellular metabolic process, cellular nitrogen compound metabolic process, cellular process, gene expression, heterocycle metabolic process, macromolecule metabolic process, metabolic process, nitrogen compound metabolic process, nucleic acid metabolic process, nucleobase-con…	cell, cell part, intracellular, intracellular membrane-bounded organelle, intracellular non-membrane-bounded organelle, intracellular organelle, intracellular organelle lumen, intracellular organelle part, intracellular part, membrane-bounded organelle, membrane-enclosed lumen, non-membrane-bounded organelle, nuclear lumen, nuclear part, nucleus, organelle, organelle lumen, organelle part, protei…
mmusculus	Success	Psmd8	0.618643	0.536731	0.312206	0.0131282	0.304488	0.257497	0.0207404	-2.90429438520436	ENSMUSG00000030591	cellular component biogenesis, cellular component organization, cellular component organization or biogenesis, cellular macromolecule metabolic process, cellular metabolic process, cellular process, macromolecule metabolic process, metabolic process, nitrogen compound metabolic process, organic substance metabolic process, primary metabolic process	catalytic complex, cell, cell part, cytoplasm, cytoplasmic part, cytosol, intracellular, intracellular membrane-bounded organelle, intracellular organelle, intracellular part, membrane-bounded organelle, nucleus, organelle, protein-containing complex
mmusculus	Success	Xpo4	-0.00133869	0.20611	0.398906	0.473196	0.511713	0.428924	0.0221215	2.63643854651168	ENSMUSG00000021952	amide transport, cellular localization, cellular macromolecule localization, cellular protein localization, establishment of localization in cell, establishment of protein localization, intracellular transport, macromolecule localization, organic substance transport, peptide transport, protein localization, protein transport	cell, cell part, cytoplasm, cytoplasmic part, cytosol, endomembrane system, intracellular, intracellular membrane-bounded organelle, intracellular organelle, intracellular organelle lumen, intracellular organelle part, intracellular part, membrane-bounded organelle, membrane-enclosed lumen, nuclear lumen, nuclear part, nucleoplasm, nucleus, organelle, organelle lumen, organelle part, protein-cont…	binding, enzyme binding, protein binding
mmusculus	Success	Phax	0.594974	0.650946	0.584035	0.450992	0.474936	0.201551	0.0091454	-2.28602054389801	ENSMUSG00000008301	amide transport, cellular localization, establishment of localization in cell, establishment of protein localization, intracellular transport, macromolecule localization, organic substance transport, peptide transport, protein localization, protein transport	cell, cell part, cytoplasm, intracellular, intracellular membrane-bounded organelle, intracellular non-membrane-bounded organelle, intracellular organelle, intracellular organelle lumen, intracellular organelle part, intracellular part, membrane-bounded organelle, membrane-enclosed lumen, non-membrane-bounded organelle, nuclear lumen, nuclear part, nucleoplasm, nucleus, organelle, organelle lumen…	binding
mmusculus	Success	Prl2a1	0.525276	0.556011	0.38334	0.302657	0.310226	0.355397	0.00295924	-1.61522708490572	ENSMUSG00000022886	cellular process		binding, protein binding
mmusculus	Success	Poll	0.34354	0.480521	0.33095	0.614916	0.648979	0.44344	0.0207567	1.79739605840827	ENSMUSG00000025218	biosynthetic process, cellular aromatic compound metabolic process, cellular biosynthetic process, cellular macromolecule biosynthetic process, cellular macromolecule metabolic process, cellular metabolic process, cellular nitrogen compound biosynthetic process, cellular nitrogen compound metabolic process, cellular process, heterocycle metabolic process, macromolecule biosynthetic process, macro…	cell, cell part, intracellular, intracellular membrane-bounded organelle, intracellular organelle, intracellular part, membrane-bounded organelle, nucleus, organelle	binding
mmusculus	Success	Sae1	1.27444	1.32754	1.20661	1.06438	1.0894	1.00569	4.55947e-07	-2.11237122209848	ENSMUSG00000052833	cellular macromolecule metabolic process, cellular metabolic process, cellular process, macromolecule metabolic process, metabolic process, nitrogen compound metabolic process, organic substance metabolic process, primary metabolic process	catalytic complex, cell, cell part, cytoplasm, intracellular, intracellular membrane-bounded organelle, intracellular organelle, intracellular organelle part, intracellular part, membrane-bounded organelle, nuclear part, nucleus, organelle, organelle part, protein-containing complex	binding, enzyme binding, protein binding
mmusculus	Success	Actl6a	1.12788	1.11033	0.934464	0.85874	0.811126	0.675123	0.000850379	-2.69347330042616	ENSMUSG00000027671	biosynthetic process, cellular aromatic compound metabolic process, cellular biosynthetic process, cellular component organization, cellular component organization or biogenesis, cellular macromolecule biosynthetic process, cellular macromolecule metabolic process, cellular metabolic process, cellular nitrogen compound biosynthetic process, cellular nitrogen compound metabolic process, cellular p…	catalytic complex, cell, cell part, intracellular, intracellular membrane-bounded organelle, intracellular non-membrane-bounded organelle, intracellular organelle, intracellular organelle lumen, intracellular organelle part, intracellular part, membrane-bounded organelle, membrane-enclosed lumen, non-membrane-bounded organelle, nuclear lumen, nuclear part, nucleoplasm, nucleus, organelle, organel…	binding, protein binding
mmusculus	Success	Hbs1l	0.308533	0.327208	0.28943	0.0664393	0.0897771	0.212072	6.45305e-05	-1.81222754971998	ENSMUSG00000019977	amide biosynthetic process, biosynthetic process, cellular amide metabolic process, cellular biosynthetic process, cellular macromolecule biosynthetic process, cellular macromolecule metabolic process, cellular metabolic process, cellular nitrogen compound biosynthetic process, cellular nitrogen compound metabolic process, cellular process, gene expression, macromolecule biosynthetic process, mac…	cell, cell part, intracellular	binding, protein binding
mmusculus	Success	Chp1	0.783565	0.539301	0.530898	0.345078	0.456003	0.383316	0.0121911	-2.17827361138917	ENSMUSG00000014077	amide transport, biosynthetic process, cellular aromatic compound metabolic process, cellular biosynthetic process, cellular component biogenesis, cellular component organization, cellular component organization or biogenesis, cellular localization, cellular macromolecule biosynthetic process, cellular macromolecule localization, cellular macromolecule metabolic process, cellular metabolic proces…	cell, cell part, cytoplasm, cytoplasmic part, cytosol, endomembrane system, intracellular, intracellular membrane-bounded organelle, intracellular non-membrane-bounded organelle, intracellular organelle, intracellular organelle part, intracellular part, membrane-bounded organelle, non-membrane-bounded organelle, nucleus, organelle, organelle part	binding, enzyme binding, protein binding
mmusculus	Success	1110004F10Rik	0.873209	0.906156	0.592366	0.430516	0.589924	0.634507	0.0415645	-2.33258093707865	ENSMUSG00000030663
mmusculus	Success	Acot9	0.576677	0.60414	0.587666	0.486005	0.370936	0.380878	2.65127e-06	-1.72690560844604	ENSMUSG00000025287	cellular amide metabolic process, cellular aromatic compound metabolic process, cellular metabolic process, cellular nitrogen compound metabolic process, cellular process, heterocycle metabolic process, metabolic process, nitrogen compound metabolic process, nucleobase-containing compound metabolic process, organic cyclic compound metabolic process, organic substance metabolic process, primary me…	cell, cell part, cytoplasm, cytoplasmic part, intracellular, intracellular membrane-bounded organelle, intracellular organelle, intracellular part, membrane-bounded organelle, organelle	binding, protein binding
mmusculus	Success	Gltp	0.562379	0.778504	0.747069	0.799835	0.865729	0.930019	0.0283569	1.65195099056727	ENSMUSG00000011884	cellular component organization, cellular component organization or biogenesis, cellular process, macromolecule localization, organic substance transport	cell, cell part, cytoplasm, cytoplasmic part, cytosol, intracellular, intracellular part	binding, protein binding
mmusculus	Success	Stam2	0.877935	0.800418	0.67923	0.934281	0.912814	1.09643	0.0170479	1.90678601192547	ENSMUSG00000055371	amide transport, cellular localization, cellular macromolecule localization, cellular protein localization, establishment of localization in cell, establishment of protein localization, intracellular transport, macromolecule localization, organic substance transport, peptide transport, protein localization, protein transport	cell, cell part, cytoplasm, cytoplasmic part, cytosol, endomembrane system, intracellular, intracellular membrane-bounded organelle, intracellular organelle, intracellular organelle lumen, intracellular organelle part, intracellular part, membrane-bounded organelle, membrane-enclosed lumen, nuclear lumen, nuclear part, nucleoplasm, nucleus, organelle, organelle lumen, organelle part	binding, protein binding
mmusculus	Success	Atl2	0.853001	0.748131	0.825976	0.902911	0.977231	1.07074	0.00254051	1.70446809427102	ENSMUSG00000059811	cellular component biogenesis, cellular component organization, cellular component organization or biogenesis, cellular process, organelle organization	cell, cell part, cytoplasm, cytoplasmic part, endomembrane system, intracellular, intracellular membrane-bounded organelle, intracellular organelle, intracellular organelle part, intracellular part, membrane-bounded organelle, organelle, organelle part	binding, protein binding
mmusculus	Success	Dgke	0.495448	0.53868	0.457265	0.625203	0.625858	0.719779	4.65382e-05	1.56023295335738	ENSMUSG00000000276	cellular metabolic process, cellular process, metabolic process, organic substance metabolic process, primary metabolic process	cell, cell part, cytoplasm, cytoplasmic part, cytosol, intracellular, intracellular membrane-bounded organelle, intracellular organelle, intracellular part, membrane-bounded organelle, nucleus, organelle	binding
mmusculus	Success	Btg4	0.145107	0.0190457	0.031904	0.193525	0.274388	0.213547	0.000553539	1.57961824575863	ENSMUSG00000032056	cellular process		binding, protein binding
mmusculus	Success	Praf2	0.998295	0.875586	0.819725	0.611578	0.761606	0.806681	0.0304274	-1.67183308655694	ENSMUSG00000031149	amide transport, establishment of protein localization, macromolecule localization, organic substance transport, peptide transport, protein localization, protein transport	cell, cell part, cytoplasm, cytoplasmic part, endomembrane system, intracellular, intracellular organelle, intracellular organelle part, intracellular part, membrane-bounded organelle, organelle, organelle part
mmusculus	Success	Atxn10	0.723294	0.572435	0.636474	0.345947	0.325647	0.539895	0.0030462	-2.34537636112215	ENSMUSG00000016541	cellular component biogenesis, cellular component organization, cellular component organization or biogenesis, cellular process, organelle organization	cell, cell part, cytoplasm, cytoplasmic part, cytosol, intracellular, intracellular part	binding, enzyme binding, protein binding
mmusculus	Success	Clpp	1.69231	1.6835	1.66216	1.44154	1.49857	1.54305	1.72804e-09	-1.80546279252765	ENSMUSG00000002660	cellular component biogenesis, cellular component organization, cellular component organization or biogenesis, cellular macromolecule metabolic process, cellular metabolic process, cellular process, macromolecule metabolic process, metabolic process, nitrogen compound metabolic process, organic substance metabolic process, primary metabolic process	cell, cell part, cytoplasm, cytoplasmic part, intracellular, intracellular membrane-bounded organelle, intracellular organelle, intracellular organelle lumen, intracellular organelle part, intracellular part, membrane-bounded organelle, membrane-enclosed lumen, organelle, organelle lumen, organelle part, protein-containing complex	binding, protein binding
mmusculus	Success	Col5a3	1.56128	1.57054	1.49673	1.66326	1.73806	1.71058	4.31024e-07	1.57293760103958	ENSMUSG00000004098	cellular component organization, cellular component organization or biogenesis, cellular process	protein-containing complex	binding, protein binding
mmusculus	Success	Sec61a1	0.550241	0.706016	0.635176	0.380896	0.173469	0.395449	0.000209338	-3.06424954498598	ENSMUSG00000030082	amide transport, cellular component organization, cellular component organization or biogenesis, cellular localization, cellular macromolecule localization, cellular process, cellular protein localization, establishment of localization in cell, establishment of protein localization, intracellular transport, macromolecule localization, organelle organization, organic substance transport, peptide t…	cell, cell part, cytoplasm, cytoplasmic part, endomembrane system, intracellular, intracellular membrane-bounded organelle, intracellular organelle, intracellular organelle part, intracellular part, membrane-bounded organelle, organelle, organelle part	binding
mmusculus	Success	Hnrnpa2b1	0.0151379	-0.163663	-0.0121369	0.0195757	0.138642	0.146406	0.0248423	1.51414648695101	ENSMUSG00000004980	amide transport, biosynthetic process, cellular aromatic compound metabolic process, cellular biosynthetic process, cellular component organization, cellular component organization or biogenesis, cellular localization, cellular macromolecule biosynthetic process, cellular macromolecule localization, cellular macromolecule metabolic process, cellular metabolic process, cellular nitrogen compound b…	catalytic complex, cell, cell part, cytoplasm, cytoplasmic part, intracellular, intracellular membrane-bounded organelle, intracellular non-membrane-bounded organelle, intracellular organelle, intracellular organelle lumen, intracellular organelle part, intracellular part, membrane-bounded organelle, membrane-enclosed lumen, non-membrane-bounded organelle, nuclear lumen, nuclear part, nucleoplasm…	binding, enzyme binding, protein binding
mmusculus	Success	Banp	0.55231	0.583546	0.77145	0.833513	0.82949	0.91357	0.00247389	2.17795286869727	ENSMUSG00000025316	biosynthetic process, cellular aromatic compound metabolic process, cellular biosynthetic process, cellular component organization, cellular component organization or biogenesis, cellular localization, cellular macromolecule biosynthetic process, cellular macromolecule localization, cellular macromolecule metabolic process, cellular metabolic process, cellular nitrogen compound biosynthetic proce…	cell, cell part, intracellular, intracellular membrane-bounded organelle, intracellular organelle, intracellular organelle lumen, intracellular organelle part, intracellular part, membrane-bounded organelle, membrane-enclosed lumen, nuclear lumen, nuclear part, nucleoplasm, nucleus, organelle, organelle lumen, organelle part	binding, protein binding
mmusculus	Success	Plrg1	0.0888941	0.141212	0.231727	0.372902	0.471583	0.343071	2.19319e-05	2.3616726708308	ENSMUSG00000027998	cellular aromatic compound metabolic process, cellular localization, cellular macromolecule localization, cellular metabolic process, cellular nitrogen compound metabolic process, cellular process, cellular protein localization, gene expression, heterocycle metabolic process, macromolecule localization, macromolecule metabolic process, metabolic process, nitrogen compound metabolic process, nucle…	catalytic complex, cell, cell part, endomembrane system, intracellular, intracellular membrane-bounded organelle, intracellular non-membrane-bounded organelle, intracellular organelle, intracellular organelle lumen, intracellular organelle part, intracellular part, membrane-bounded organelle, membrane-enclosed lumen, non-membrane-bounded organelle, nuclear lumen, nuclear part, nucleoplasm, nucleu…
mmusculus	Success	Ncaph2	0.869331	0.884328	0.868486	1.05455	0.978446	1.05355	1.76707e-09	1.51128804064473	ENSMUSG00000008690	cellular component organization, cellular component organization or biogenesis, cellular process, chromosome organization, organelle organization	cell, cell part, intracellular, intracellular membrane-bounded organelle, intracellular non-membrane-bounded organelle, intracellular organelle, intracellular organelle lumen, intracellular organelle part, intracellular part, membrane-bounded organelle, membrane-enclosed lumen, non-membrane-bounded organelle, nuclear lumen, nuclear part, nucleoplasm, nucleus, organelle, organelle lumen, organelle…
mmusculus	Failed	D10Ertd638e	0.326246	0.336185	0.31055	-0.016873	0.244243	0.237152	0.0492881	-1.65464665744383
mmusculus	Failed	D15Ertd492e	1.00161	0.965671	0.884654	1.09548	1.17969	1.21995	2.10932e-05	2.09307063109033
mmusculus	Success	Nit2	0.329306	0.33191	0.215434	0.0179293	0.125412	0.168368	0.00140316	-1.83844742279932	ENSMUSG00000022751	cellular amide metabolic process, cellular metabolic process, cellular nitrogen compound metabolic process, cellular process, metabolic process, nitrogen compound metabolic process, organic substance metabolic process, primary metabolic process	cell, cell part, cytoplasm, cytoplasmic part, cytosol, intracellular, intracellular membrane-bounded organelle, intracellular non-membrane-bounded organelle, intracellular organelle, intracellular organelle part, intracellular part, membrane-bounded organelle, non-membrane-bounded organelle, organelle, organelle part
mmusculus	Success	Brms1l	0.545292	0.627893	0.740363	0.81827	0.781089	0.77893	0.00751851	1.51237504781818	ENSMUSG00000012076	biosynthetic process, cellular aromatic compound metabolic process, cellular biosynthetic process, cellular component organization, cellular component organization or biogenesis, cellular macromolecule biosynthetic process, cellular macromolecule metabolic process, cellular metabolic process, cellular nitrogen compound biosynthetic process, cellular nitrogen compound metabolic process, cellular p…	catalytic complex, cell, cell part, intracellular, intracellular membrane-bounded organelle, intracellular non-membrane-bounded organelle, intracellular organelle, intracellular organelle lumen, intracellular organelle part, intracellular part, membrane-bounded organelle, membrane-enclosed lumen, non-membrane-bounded organelle, nuclear lumen, nuclear part, nucleoplasm, nucleus, organelle, organel…	binding, enzyme binding, protein binding
mmusculus	Success	Ccdc69	0.366749	0.308247	0.429024	0.516733	0.529797	0.716604	0.0027502	2.14491071836558	ENSMUSG00000049588	cellular component biogenesis, cellular component organization, cellular component organization or biogenesis, cellular process, organelle organization	cell, cell part, cytoplasm, intracellular, intracellular non-membrane-bounded organelle, intracellular organelle, intracellular organelle part, intracellular part, non-membrane-bounded organelle, organelle, organelle part
mmusculus	Failed	D12Ertd216e	0.039187	0.0394827	0.00934584	0.250849	0.242112	0.237623	0	2.09107009065953
mmusculus	Failed	D4Ertd804e	0.243835	0.231591	0.227068	0.379207	0.369947	0.483381	1.48751e-06	1.72487712553726
mmusculus	Failed	D7Ertd807e	1.2997	1.27256	1.32997	1.49121	1.50723	1.57055	3.66374e-14	2.1698147633209
mmusculus	Success	Zfp644	0.992752	0.805932	0.726818	0.606248	0.475092	0.75105	0.0393076	-2.25555171679882	ENSMUSG00000049606			binding
mmusculus	Failed	D2Ertd501e	0.550985	0.530673	0.460072	0.115926	0.389787	0.386153	0.022282	-2.11481311668597
mmusculus	Failed	D6Ertd469e	0.254058	0.372751	0.759842	0.75154	0.778827	0.851947	0.0329514	3.24011760752851
mmusculus	Failed	D1Ertd148e	1.02907	1.04093	1.00028	1.1692	1.13585	1.22656	1.27051e-07	1.50130136859867
mmusculus	Success	Pvr	1.17346	1.06072	1.2715	1.2739	1.35561	1.49921	0.0205956	2.02751045500894	ENSMUSG00000040511	cellular process	adherens junction, anchoring junction, cell, cell part, cell-cell adherens junction	binding, protein binding
mmusculus	Failed	D6Ertd87e	1.11171	1.22769	0.971843	0.840621	0.568512	0.633769	0.000129176	-4.12746706169237
mmusculus	Success	Mfhas1	0.267085	0.252823	0.584665	0.542012	0.647006	0.720137	0.0254432	2.61830027465908	ENSMUSG00000070056	cellular localization, cellular macromolecule localization, cellular macromolecule metabolic process, cellular metabolic process, cellular process, cellular protein localization, macromolecule localization, macromolecule metabolic process, metabolic process, nitrogen compound metabolic process, organic substance metabolic process, positive regulation of cellular metabolic process, primary metabol…	cell, cell part, cytoplasm, intracellular, intracellular part	binding, enzyme binding, protein binding, ubiquitin protein ligase binding, ubiquitin-like protein ligase binding
mmusculus	Failed	D17Ertd165e	0.79787	0.659712	0.877894	1.01341	0.990772	1.0621	0.00028349	2.37820110473414
mmusculus	Failed	D2Ertd623e	1.15006	1.16069	1.1865	1.34698	1.37865	1.45625	2.56211e-11	2.22792734379724
mmusculus	Failed	D2Ertd329e	0.222472	0.110147	0.113499	0.485296	0.176067	0.592182	0.0385819	2.62755747722616
mmusculus	Failed	H2afz	0.684505	0.656032	0.596645	0.396293	0.481025	0.456701	2.59061e-08	-1.96283707306706
mmusculus	Success	Cpsf2	0.127124	0.286515	0.115616	0.133789	-0.173128	-0.105124	0.037899	-2.192435919944	ENSMUSG00000041781	cellular aromatic compound metabolic process, cellular metabolic process, cellular nitrogen compound metabolic process, cellular process, gene expression, heterocycle metabolic process, macromolecule metabolic process, metabolic process, nitrogen compound metabolic process, nucleic acid metabolic process, nucleobase-containing compound metabolic process, organic cyclic compound metabolic process,…	cell, cell part, intracellular, intracellular membrane-bounded organelle, intracellular organelle, intracellular organelle lumen, intracellular organelle part, intracellular part, membrane-bounded organelle, membrane-enclosed lumen, nuclear lumen, nuclear part, nucleoplasm, nucleus, organelle, organelle lumen, organelle part, protein-containing complex	binding
mmusculus	Success	Slc7a8	0.0607431	0.116343	0.0626416	0.169919	0.22011	0.366338	0.00523158	1.68126429751039	ENSMUSG00000022180	organic substance transport	cell, cell part, cytoplasm, intracellular, intracellular part
mmusculus	Success	Fbxo15	0.693185	0.590645	0.91211	0.999008	1.05647	0.964435	0.00531121	2.68141092183714	ENSMUSG00000034391
mmusculus	Success	Ttpa	0.326208	0.200774	0.327826	0.450649	0.353342	0.512876	0.0139688	1.50364740453213	ENSMUSG00000073988	cellular component organization, cellular component organization or biogenesis, cellular metabolic process, cellular process, heterocycle metabolic process, macromolecule localization, metabolic process, organic cyclic compound metabolic process, organic substance metabolic process, organic substance transport	cell, cell part, cytoplasm, cytoplasmic part, cytosol, endomembrane system, intracellular, intracellular organelle, intracellular part, membrane-bounded organelle, organelle	binding
mmusculus	Failed	C78513	0.933566	1.02253	1.17116	1.24092	1.19905	1.36981	0.00836462	2.22110743545945
mmusculus	Success	Iqgap1	0.24463	0.34564	0.24695	-0.0170325	0.12753	0.172113	0.0051507	-1.80482978753898	ENSMUSG00000030536	cellular component biogenesis, cellular component organization, cellular component organization or biogenesis, cellular localization, cellular macromolecule localization, cellular macromolecule metabolic process, cellular metabolic process, cellular process, cellular protein localization, macromolecule localization, macromolecule metabolic process, metabolic process, nitrogen compound metabolic p…	adherens junction, anchoring junction, cell, cell part, cytoplasm, cytoplasmic part, intracellular, intracellular membrane-bounded organelle, intracellular non-membrane-bounded organelle, intracellular organelle, intracellular organelle part, intracellular part, membrane-bounded organelle, non-membrane-bounded organelle, nucleus, organelle, organelle part, protein-containing complex	binding, enzyme binding, protein binding
mmusculus	Success	Slco1b2	-0.0744351	0.0306992	0.0484864	0.127253	0.208799	0.317199	0.00126747	2.11037284853368	ENSMUSG00000030236	amide transport, macromolecule localization, organic substance transport, peptide transport	cell, cell part
mmusculus	Success	Vps25	0.404666	0.374183	0.44346	0.0440666	0.269695	0.262731	0.00502876	-2.10163681136054	ENSMUSG00000078656	amide transport, biosynthetic process, cellular aromatic compound metabolic process, cellular biosynthetic process, cellular localization, cellular macromolecule biosynthetic process, cellular macromolecule localization, cellular macromolecule metabolic process, cellular metabolic process, cellular nitrogen compound biosynthetic process, cellular nitrogen compound metabolic process, cellular proc…	cell, cell part, cytoplasm, cytoplasmic part, cytosol, endomembrane system, intracellular, intracellular membrane-bounded organelle, intracellular organelle, intracellular organelle part, intracellular part, membrane-bounded organelle, nucleus, organelle, organelle part, protein-containing complex	binding, protein binding
mmusculus	Success	Rpl3	0.615571	0.488857	0.384735	0.416926	0.252635	0.308633	0.0385902	-1.6628116666353	ENSMUSG00000060036	amide biosynthetic process, biosynthetic process, cellular amide metabolic process, cellular biosynthetic process, cellular component biogenesis, cellular component organization, cellular component organization or biogenesis, cellular macromolecule biosynthetic process, cellular macromolecule metabolic process, cellular metabolic process, cellular nitrogen compound biosynthetic process, cellular …	cell, cell part, cytoplasm, cytoplasmic part, cytosol, intracellular, intracellular membrane-bounded organelle, intracellular non-membrane-bounded organelle, intracellular organelle, intracellular organelle lumen, intracellular organelle part, intracellular part, membrane-bounded organelle, membrane-enclosed lumen, non-membrane-bounded organelle, nuclear lumen, nuclear part, nucleus, organelle, o…	binding
mmusculus	Success	Bcap31	0.747457	0.710408	0.717744	0.587562	0.60335	0.509331	3.78911e-07	-1.54695479261215	ENSMUSG00000002015	amide transport, cellular localization, cellular macromolecule localization, cellular macromolecule metabolic process, cellular metabolic process, cellular process, cellular protein localization, establishment of localization in cell, establishment of protein localization, intracellular transport, macromolecule localization, macromolecule metabolic process, metabolic process, nitrogen compound me…	cell, cell part, cytoplasm, cytoplasmic part, endomembrane system, intracellular, intracellular membrane-bounded organelle, intracellular non-membrane-bounded organelle, intracellular organelle, intracellular organelle part, intracellular part, membrane-bounded organelle, non-membrane-bounded organelle, organelle, organelle part, protein-containing complex	binding, protein binding
mmusculus	Success	Plac1	0.498449	0.571371	0.474018	0.418005	0.399432	0.212291	0.0171655	-1.67303846176671	ENSMUSG00000061082
mmusculus	Success	Srp9	0.877041	0.885332	0.565959	0.548145	0.42896	0.512364	0.0116712	-2.72985769333743	ENSMUSG00000026511	amide biosynthetic process, amide transport, biosynthetic process, cellular amide metabolic process, cellular biosynthetic process, cellular localization, cellular macromolecule biosynthetic process, cellular macromolecule localization, cellular macromolecule metabolic process, cellular metabolic process, cellular nitrogen compound biosynthetic process, cellular nitrogen compound metabolic proces…	cell, cell part, cytoplasm, cytoplasmic part, endomembrane system, intracellular, intracellular membrane-bounded organelle, intracellular organelle, intracellular organelle part, intracellular part, membrane-bounded organelle, organelle, organelle part, protein-containing complex	binding
mmusculus	Success	Aifm1	2.02742	2.00985	2.10802	2.24115	2.16616	2.29386	0.000106569	1.80896120954883	ENSMUSG00000036932	cellular aromatic compound metabolic process, cellular component biogenesis, cellular component organization, cellular component organization or biogenesis, cellular macromolecule metabolic process, cellular metabolic process, cellular nitrogen compound metabolic process, cellular process, heterocycle metabolic process, macromolecule metabolic process, metabolic process, nitrogen compound metabol…	cell, cell part, cytoplasm, cytoplasmic part, cytosol, intracellular, intracellular membrane-bounded organelle, intracellular organelle, intracellular organelle lumen, intracellular organelle part, intracellular part, membrane-bounded organelle, membrane-enclosed lumen, nucleus, organelle, organelle lumen, organelle part	binding, protein binding
mmusculus	Success	Med14	0.464252	0.492008	0.475249	0.403863	0.119482	0.294888	0.0140426	-1.99574036646368	ENSMUSG00000064127	biosynthetic process, cellular aromatic compound metabolic process, cellular biosynthetic process, cellular macromolecule biosynthetic process, cellular macromolecule metabolic process, cellular metabolic process, cellular nitrogen compound biosynthetic process, cellular nitrogen compound metabolic process, cellular process, gene expression, heterocycle metabolic process, macromolecule biosynthet…	cell, cell part, intracellular, intracellular membrane-bounded organelle, intracellular organelle, intracellular organelle lumen, intracellular organelle part, intracellular part, membrane-bounded organelle, membrane-enclosed lumen, nuclear lumen, nuclear part, nucleoplasm, nucleus, organelle, organelle lumen, organelle part, protein-containing complex
mmusculus	Success	Hunk	1.36577	1.49241	1.23355	1.56699	1.56316	1.60099	0.00486707	2.08077328597993	ENSMUSG00000053414	cellular macromolecule metabolic process, cellular metabolic process, cellular process, macromolecule metabolic process, metabolic process, nitrogen compound metabolic process, organic substance metabolic process, primary metabolic process	cell, cell part, cytoplasm, intracellular, intracellular membrane-bounded organelle, intracellular organelle, intracellular part, membrane-bounded organelle, nucleus, organelle	binding
mmusculus	Success	Nubp1	1.07306	1.11343	1.36778	1.39302	1.48574	1.4255	0.00933266	2.44065157309638	ENSMUSG00000022503	cellular component biogenesis, cellular component organization, cellular component organization or biogenesis, cellular localization, cellular macromolecule localization, cellular metabolic process, cellular process, cellular protein localization, macromolecule localization, metabolic process, organelle organization, protein localization	cell, cell part, cytoplasm, cytoplasmic part, cytosol, intracellular, intracellular membrane-bounded organelle, intracellular non-membrane-bounded organelle, intracellular organelle, intracellular organelle part, intracellular part, membrane-bounded organelle, non-membrane-bounded organelle, nucleus, organelle, organelle part	binding, protein binding
mmusculus	Success	Cop1	1.73029	1.59309	1.60188	1.87394	1.73233	1.78503	0.0103759	1.51660523806976	ENSMUSG00000040782	cellular macromolecule metabolic process, cellular metabolic process, cellular process, macromolecule metabolic process, metabolic process, nitrogen compound metabolic process, organic substance metabolic process, positive regulation of cellular metabolic process, primary metabolic process, regulation of cellular metabolic process, regulation of metabolic process	catalytic complex, cell, cell part, cytoplasm, cytoplasmic part, endomembrane system, intracellular, intracellular membrane-bounded organelle, intracellular organelle, intracellular organelle lumen, intracellular organelle part, intracellular part, membrane-bounded organelle, membrane-enclosed lumen, nuclear lumen, nuclear part, nucleoplasm, nucleus, organelle, organelle lumen, organelle part, pr…	binding, protein binding
mmusculus	Success	Smc1a	1.1473	1.14331	0.957076	0.932656	0.805549	0.957896	0.0191528	-1.79498235086712	ENSMUSG00000041133	biosynthetic process, cellular aromatic compound metabolic process, cellular biosynthetic process, cellular component biogenesis, cellular component organization, cellular component organization or biogenesis, cellular macromolecule biosynthetic process, cellular macromolecule metabolic process, cellular metabolic process, cellular nitrogen compound metabolic process, cellular process, chromosome…	cell, cell part, cytoplasm, cytoplasmic part, cytosol, intracellular, intracellular membrane-bounded organelle, intracellular non-membrane-bounded organelle, intracellular organelle, intracellular organelle lumen, intracellular organelle part, intracellular part, membrane-bounded organelle, membrane-enclosed lumen, non-membrane-bounded organelle, nuclear lumen, nuclear part, nucleoplasm, nucleus,…	binding, protein binding
mmusculus	Success	Esyt1	2.05353	1.93613	1.46652	1.27837	1.30715	1.16633	0.00206466	-5.54630258189015	ENSMUSG00000025366	cellular localization, cellular process, macromolecule localization, organic substance transport	cell, cell part, cytoplasm, cytoplasmic part, endomembrane system, intracellular, intracellular membrane-bounded organelle, intracellular organelle, intracellular organelle part, intracellular part, membrane-bounded organelle, organelle, organelle part	binding, protein binding
mmusculus	Success	Zfp26	-0.0676845	-0.0411439	-0.0208939	0.111775	0.0869309	0.19566	9.07505e-07	1.70550678572512	ENSMUSG00000063108	biosynthetic process, cellular aromatic compound metabolic process, cellular biosynthetic process, cellular macromolecule biosynthetic process, cellular macromolecule metabolic process, cellular metabolic process, cellular nitrogen compound biosynthetic process, cellular nitrogen compound metabolic process, cellular process, gene expression, heterocycle metabolic process, macromolecule biosynthet…	cell, cell part, intracellular	binding
mmusculus	Success	Ywhag	0.17106	0.271901	0.323989	0.475385	0.402596	0.364003	0.00433657	1.54587162807622	ENSMUSG00000051391	amide transport, cellular localization, cellular macromolecule localization, cellular process, cellular protein localization, establishment of localization in cell, establishment of protein localization, intracellular transport, macromolecule localization, metabolic process, organic substance transport, peptide transport, protein localization, protein transport	cell, cell part, cytoplasm, cytoplasmic part, cytosol, intracellular, intracellular part, membrane-bounded organelle, organelle	binding, enzyme binding, protein binding
mmusculus	Success	Lin7c	0.816107	0.920661	1.02894	1.07592	1.01538	1.14865	0.029276	1.54330585689906	ENSMUSG00000027162	amide transport, cellular localization, cellular macromolecule localization, cellular process, cellular protein localization, establishment of localization in cell, establishment of protein localization, macromolecule localization, organic substance transport, peptide transport, protein localization, protein transport	adherens junction, anchoring junction, cell, cell part, cytoplasm, intracellular, intracellular part, organelle, protein-containing complex	binding, protein binding
mmusculus	Success	Vdac1	0.734156	0.729763	0.748827	0.656225	0.502585	0.589411	0.000555448	-1.51166823496933	ENSMUSG00000020402	cellular component organization, cellular component organization or biogenesis, cellular metabolic process, cellular process, metabolic process, organelle organization, regulation of cellular metabolic process, regulation of metabolic process	cell, cell part, cytoplasm, cytoplasmic part, endomembrane system, intracellular, intracellular membrane-bounded organelle, intracellular non-membrane-bounded organelle, intracellular organelle, intracellular organelle lumen, intracellular organelle part, intracellular part, membrane-bounded organelle, membrane-enclosed lumen, non-membrane-bounded organelle, organelle, organelle lumen, organelle …	binding, enzyme binding, protein binding
mmusculus	Success	Utrn	0.353757	0.382382	0.513675	0.665376	0.650333	0.602002	2.4942e-05	2.17349203162016	ENSMUSG00000019820	cellular component organization, cellular component organization or biogenesis, cellular process	cell, cell part, cytoplasm, cytoplasmic part, intracellular, intracellular membrane-bounded organelle, intracellular non-membrane-bounded organelle, intracellular organelle, intracellular organelle lumen, intracellular organelle part, intracellular part, membrane-bounded organelle, membrane-enclosed lumen, non-membrane-bounded organelle, nuclear lumen, nuclear part, nucleoplasm, nucleus, organell…	binding, enzyme binding, protein binding
mmusculus	Success	Ulk1	0.169055	0.371054	0.0797994	0.395944	0.43369	0.537385	0.00946013	2.43127385291471	ENSMUSG00000029512	cellular component biogenesis, cellular component organization, cellular component organization or biogenesis, cellular macromolecule metabolic process, cellular metabolic process, cellular process, macromolecule localization, macromolecule metabolic process, metabolic process, nitrogen compound metabolic process, organelle organization, organic substance metabolic process, positive regulation of…	catalytic complex, cell, cell part, cytoplasm, cytoplasmic part, cytosol, endomembrane system, intracellular, intracellular membrane-bounded organelle, intracellular organelle, intracellular organelle part, intracellular part, membrane-bounded organelle, organelle, organelle part, protein-containing complex	binding, enzyme binding, protein binding
mmusculus	Success	Uchl1	0.594843	0.629782	0.720933	0.509958	0.485903	0.478663	5.09699e-05	-1.53285844003947	ENSMUSG00000029223	cellular component organization, cellular component organization or biogenesis, cellular localization, cellular macromolecule metabolic process, cellular metabolic process, cellular process, establishment of localization in cell, intracellular transport, macromolecule metabolic process, metabolic process, nitrogen compound metabolic process, organic substance metabolic process, primary metabolic …	cell, cell part, cytoplasm, cytoplasmic part, cytosol, endomembrane system, intracellular, intracellular membrane-bounded organelle, intracellular organelle, intracellular organelle lumen, intracellular organelle part, intracellular part, membrane-bounded organelle, membrane-enclosed lumen, nuclear lumen, nuclear part, nucleoplasm, nucleus, organelle, organelle lumen, organelle part	binding, enzyme binding, protein binding, ubiquitin binding, ubiquitin protein ligase binding, ubiquitin-like protein ligase binding
mmusculus	Success	Ube2a	0.0471222	0.19158	0.0175638	-0.0621679	-0.0143188	-0.146054	0.015793	-1.55814918923334	ENSMUSG00000016308	cellular aromatic compound metabolic process, cellular component organization, cellular component organization or biogenesis, cellular macromolecule metabolic process, cellular metabolic process, cellular nitrogen compound metabolic process, cellular process, chromosome organization, heterocycle metabolic process, macromolecule metabolic process, metabolic process, nitrogen compound metabolic pro…	catalytic complex, cell, cell part, cytoplasm, intracellular, intracellular membrane-bounded organelle, intracellular non-membrane-bounded organelle, intracellular organelle, intracellular organelle lumen, intracellular organelle part, intracellular part, membrane-bounded organelle, membrane-enclosed lumen, non-membrane-bounded organelle, nuclear lumen, nuclear part, nucleus, organelle, organelle…	binding, enzyme binding, protein binding, ubiquitin protein ligase binding, ubiquitin-like protein ligase binding
mmusculus	Success	Tubb5	0.767591	0.892881	0.868002	0.717841	0.655954	0.674573	0.000163712	-1.56237972501076	ENSMUSG00000001525	cellular component biogenesis, cellular component organization, cellular component organization or biogenesis, cellular process, organelle organization	cell, cell part, cytoplasm, cytoplasmic part, cytosol, endomembrane system, intracellular, intracellular membrane-bounded organelle, intracellular non-membrane-bounded organelle, intracellular organelle, intracellular organelle lumen, intracellular organelle part, intracellular part, membrane-bounded organelle, membrane-enclosed lumen, non-membrane-bounded organelle, nuclear part, nucleus, organe…	binding, enzyme binding, protein binding, ubiquitin protein ligase binding, ubiquitin-like protein ligase binding
mmusculus	Success	Atp6v0a2	1.22378	1.27919	1.34221	1.4093	1.46316	1.44946	2.66807e-05	1.55144642414767	ENSMUSG00000038023	biosynthetic process, cellular aromatic compound metabolic process, cellular biosynthetic process, cellular component biogenesis, cellular component organization, cellular component organization or biogenesis, cellular metabolic process, cellular nitrogen compound biosynthetic process, cellular nitrogen compound metabolic process, cellular process, heterocycle metabolic process, metabolic process…	cell, cell part, cytoplasm, cytoplasmic part, endomembrane system, intracellular, intracellular membrane-bounded organelle, intracellular organelle, intracellular organelle part, intracellular part, membrane-bounded organelle, organelle, organelle part, protein-containing complex	binding, enzyme binding, protein binding
mmusculus	Success	Tgtp1	0.0343583	0.0648813	0.109966	0.232362	0.374451	0.385058	1.2985e-06	2.54697459552013	ENSMUSG00000078922	cellular process	cell, cell part, cytoplasm, cytoplasmic part, endomembrane system, intracellular, intracellular membrane-bounded organelle, intracellular organelle, intracellular organelle part, intracellular part, membrane-bounded organelle, organelle, organelle part	binding
mmusculus	Success	Tgm1	1.41065	1.21337	1.26911	1.10687	1.10743	1.18735	0.0111058	-1.59942025598984	ENSMUSG00000022218	cellular macromolecule metabolic process, cellular metabolic process, cellular process, macromolecule metabolic process, metabolic process, nitrogen compound metabolic process, organic substance metabolic process, primary metabolic process		binding
mmusculus	Success	Tex261	0.671037	0.680333	0.685791	0.56164	0.59426	0.367665	0.0156852	-1.67136087099288	ENSMUSG00000014748	cellular localization, cellular process, establishment of localization in cell, intracellular transport	cell, cell part, cytoplasm, cytoplasmic part, endomembrane system, intracellular, intracellular membrane-bounded organelle, intracellular organelle, intracellular organelle part, intracellular part, membrane-bounded organelle, organelle, organelle part	binding, protein binding
mmusculus	Success	Tcp1	0.981328	1.03767	0.877207	0.732478	0.724937	0.43754	0.00197279	-3.25828984476845	ENSMUSG00000068039	amide transport, biosynthetic process, cellular aromatic compound metabolic process, cellular biosynthetic process, cellular component organization, cellular component organization or biogenesis, cellular localization, cellular macromolecule biosynthetic process, cellular macromolecule localization, cellular macromolecule metabolic process, cellular metabolic process, cellular nitrogen compound b…	cell, cell part, cytoplasm, cytoplasmic part, cytosol, endomembrane system, intracellular, intracellular membrane-bounded organelle, intracellular non-membrane-bounded organelle, intracellular organelle, intracellular organelle lumen, intracellular organelle part, intracellular part, membrane-bounded organelle, membrane-enclosed lumen, non-membrane-bounded organelle, nuclear lumen, nuclear part, …	binding, enzyme binding, protein binding, ubiquitin protein ligase binding, ubiquitin-like protein ligase binding
mmusculus	Success	Skp1a	0.261318	0.382431	0.259996	0.0773562	0.118185	-0.00300045	1.12897e-05	-2.31442098482919	ENSMUSG00000036309	cellular component organization, cellular component organization or biogenesis, cellular localization, cellular macromolecule localization, cellular macromolecule metabolic process, cellular metabolic process, cellular process, cellular protein localization, chromosome organization, macromolecule localization, macromolecule metabolic process, metabolic process, nitrogen compound metabolic process…	catalytic complex, cell, cell part, cytoplasm, cytoplasmic part, cytosol, intracellular, intracellular membrane-bounded organelle, intracellular non-membrane-bounded organelle, intracellular organelle, intracellular organelle lumen, intracellular organelle part, intracellular part, membrane-bounded organelle, membrane-enclosed lumen, non-membrane-bounded organelle, nuclear lumen, nuclear part, nu…	binding, protein binding
mmusculus	Success	Tcea1	0.0543749	0.046237	0.0775953	0.139577	0.193387	0.347479	0.00788051	1.63439476159344	ENSMUSG00000033813	biosynthetic process, cellular aromatic compound metabolic process, cellular biosynthetic process, cellular macromolecule biosynthetic process, cellular macromolecule metabolic process, cellular metabolic process, cellular nitrogen compound biosynthetic process, cellular nitrogen compound metabolic process, cellular process, gene expression, heterocycle metabolic process, macromolecule biosynthet…	catalytic complex, cell, cell part, intracellular, intracellular membrane-bounded organelle, intracellular non-membrane-bounded organelle, intracellular organelle, intracellular organelle lumen, intracellular organelle part, intracellular part, membrane-bounded organelle, membrane-enclosed lumen, non-membrane-bounded organelle, nuclear lumen, nuclear part, nucleoplasm, nucleus, organelle, organel…	binding, protein binding
mmusculus	Success	Eif1	0.541854	0.535135	0.455309	0.17624	0.285527	0.227617	2.38825e-11	-2.74303899839395	ENSMUSG00000035530	amide biosynthetic process, biosynthetic process, cellular amide metabolic process, cellular biosynthetic process, cellular macromolecule biosynthetic process, cellular macromolecule metabolic process, cellular metabolic process, cellular nitrogen compound biosynthetic process, cellular nitrogen compound metabolic process, cellular process, gene expression, macromolecule biosynthetic process, mac…	cell, cell part, cytoplasm, intracellular, intracellular membrane-bounded organelle, intracellular organelle, intracellular part, membrane-bounded organelle, nucleus, organelle	binding
mmusculus	Success	Stag2	0.184686	0.299822	0.242914	0.101426	0.038017	-0.183709	0.00547567	-2.51125364057928	ENSMUSG00000025862	biosynthetic process, cellular aromatic compound metabolic process, cellular biosynthetic process, cellular component biogenesis, cellular component organization, cellular component organization or biogenesis, cellular macromolecule biosynthetic process, cellular macromolecule metabolic process, cellular metabolic process, cellular nitrogen compound biosynthetic process, cellular nitrogen compoun…	cell, cell part, intracellular, intracellular membrane-bounded organelle, intracellular non-membrane-bounded organelle, intracellular organelle, intracellular organelle lumen, intracellular organelle part, intracellular part, membrane-bounded organelle, membrane-enclosed lumen, non-membrane-bounded organelle, nuclear lumen, nuclear part, nucleoplasm, nucleus, organelle, organelle lumen, organelle…	binding
mmusculus	Success	Ssb	0.805635	0.889536	0.625715	0.670515	0.386086	0.438733	0.018674	-2.68653578912289	ENSMUSG00000068882	amide transport, cellular aromatic compound metabolic process, cellular localization, cellular macromolecule localization, cellular macromolecule metabolic process, cellular metabolic process, cellular nitrogen compound metabolic process, cellular process, cellular protein localization, establishment of localization in cell, establishment of protein localization, gene expression, heterocycle meta…	cell, cell part, cytoplasm, intracellular, intracellular membrane-bounded organelle, intracellular organelle, intracellular part, membrane-bounded organelle, nucleus, organelle, protein-containing complex	binding
mmusculus	Success	St3gal1	0.510236	0.645883	0.799493	0.77091	0.919512	0.999336	0.0222626	2.3890844387691	ENSMUSG00000013846	biosynthetic process, cellular biosynthetic process, cellular macromolecule biosynthetic process, cellular macromolecule metabolic process, cellular metabolic process, cellular process, macromolecule biosynthetic process, macromolecule metabolic process, metabolic process, nitrogen compound metabolic process, organic substance biosynthetic process, organic substance metabolic process, primary met…	cell, cell part, cytoplasm, cytoplasmic part, endomembrane system, intracellular, intracellular membrane-bounded organelle, intracellular organelle, intracellular organelle part, intracellular part, membrane-bounded organelle, organelle, organelle part
mmusculus	Success	Sdf4	1.31973	1.28165	1.03859	1.09219	0.822212	0.900858	0.0209683	-2.68382249739356	ENSMUSG00000029076	cellular process	cell, cell part, cytoplasm, cytoplasmic part, endomembrane system, intracellular, intracellular membrane-bounded organelle, intracellular organelle, intracellular organelle lumen, intracellular organelle part, intracellular part, membrane-bounded organelle, membrane-enclosed lumen, organelle, organelle lumen, organelle part	binding, protein binding
mmusculus	Success	Stmn3	0.357847	0.45225	0.34706	0.22427	0.190784	0.047601	0.00027584	-2.26007469157636	ENSMUSG00000027581	cellular component organization, cellular component organization or biogenesis, cellular process, organelle organization	cell, cell part, cytoplasm, cytoplasmic part, endomembrane system, intracellular, intracellular membrane-bounded organelle, intracellular organelle, intracellular part, membrane-bounded organelle, organelle	binding, protein binding
mmusculus	Success	Scd2	0.498041	0.469066	0.462551	0.178911	0.311061	0.350327	0.000209039	-1.91791191864192	ENSMUSG00000025203	biosynthetic process, cellular biosynthetic process, cellular metabolic process, cellular process, metabolic process, organic substance biosynthetic process, organic substance metabolic process, primary metabolic process	cell, cell part, cytoplasm, cytoplasmic part, endomembrane system, intracellular, intracellular membrane-bounded organelle, intracellular organelle, intracellular organelle part, intracellular part, membrane-bounded organelle, organelle, organelle part	binding
mmusculus	Success	S100a6	0.0820312	0.0862944	0.114659	0.181459	0.282437	0.337279	0.000221367	1.6863108123266	ENSMUSG00000001025		cell, cell part, cytoplasm, cytoplasmic part, cytosol, endomembrane system, intracellular, intracellular membrane-bounded organelle, intracellular organelle, intracellular organelle part, intracellular part, membrane-bounded organelle, nuclear part, nucleus, organelle, organelle part	binding, protein binding
mmusculus	Success	Rsu1	0.995987	1.0323	0.669311	0.687546	0.585252	0.662039	0.033285	-2.48221881872162	ENSMUSG00000026727		adherens junction, anchoring junction
mmusculus	Success	Rpl7	0.868439	0.680417	0.590945	0.829966	0.907731	0.995239	0.0367929	1.93019828872512	ENSMUSG00000043716	amide biosynthetic process, biosynthetic process, cellular amide metabolic process, cellular aromatic compound metabolic process, cellular biosynthetic process, cellular component biogenesis, cellular component organization or biogenesis, cellular macromolecule biosynthetic process, cellular macromolecule metabolic process, cellular metabolic process, cellular nitrogen compound biosynthetic proce…	cell, cell part, cytoplasm, cytoplasmic part, cytosol, intracellular, intracellular non-membrane-bounded organelle, intracellular organelle, intracellular organelle part, intracellular part, non-membrane-bounded organelle, organelle, organelle part, protein-containing complex	binding, protein binding
mmusculus	Success	Rpl18	0.876556	0.904637	0.838647	0.750244	0.671316	0.722961	1.30715e-07	-1.54680062230112	ENSMUSG00000059070	amide biosynthetic process, biosynthetic process, cellular amide metabolic process, cellular biosynthetic process, cellular macromolecule biosynthetic process, cellular macromolecule metabolic process, cellular metabolic process, cellular nitrogen compound biosynthetic process, cellular nitrogen compound metabolic process, cellular process, gene expression, macromolecule biosynthetic process, mac…	cell, cell part, cytoplasm, cytoplasmic part, cytosol, endomembrane system, intracellular, intracellular membrane-bounded organelle, intracellular non-membrane-bounded organelle, intracellular organelle, intracellular organelle lumen, intracellular organelle part, intracellular part, membrane-bounded organelle, membrane-enclosed lumen, non-membrane-bounded organelle, nuclear lumen, nuclear part, …	binding
mmusculus	Success	Rnf2	0.973457	0.917602	0.680143	0.685303	0.577188	0.69931	0.037894	-1.98313599316571	ENSMUSG00000026484	biosynthetic process, cellular aromatic compound metabolic process, cellular biosynthetic process, cellular component organization, cellular component organization or biogenesis, cellular macromolecule biosynthetic process, cellular macromolecule metabolic process, cellular metabolic process, cellular nitrogen compound biosynthetic process, cellular nitrogen compound metabolic process, cellular p…	catalytic complex, cell, cell part, intracellular, intracellular membrane-bounded organelle, intracellular non-membrane-bounded organelle, intracellular organelle, intracellular organelle lumen, intracellular organelle part, intracellular part, membrane-bounded organelle, membrane-enclosed lumen, non-membrane-bounded organelle, nuclear lumen, nuclear part, nucleoplasm, nucleus, organelle, organel…	binding, protein binding
mmusculus	Success	Rest	2.41586	2.31611	2.37304	2.05915	2.0804	2.34187	0.0293164	-2.02933082873439	ENSMUSG00000029249	amide transport, biosynthetic process, cellular aromatic compound metabolic process, cellular biosynthetic process, cellular component biogenesis, cellular component organization, cellular component organization or biogenesis, cellular macromolecule biosynthetic process, cellular macromolecule metabolic process, cellular metabolic process, cellular nitrogen compound biosynthetic process, cellular…	cell, cell part, cytoplasm, cytoplasmic part, cytosol, intracellular, intracellular membrane-bounded organelle, intracellular non-membrane-bounded organelle, intracellular organelle, intracellular organelle part, intracellular part, membrane-bounded organelle, non-membrane-bounded organelle, nucleus, organelle, organelle part, protein-containing complex	binding, protein binding
mmusculus	Success	Rbmx	0.00610748	-0.186338	0.119612	0.194584	0.266225	0.315751	0.00364064	2.72437597837384	ENSMUSG00000031134	biosynthetic process, cellular aromatic compound metabolic process, cellular biosynthetic process, cellular component biogenesis, cellular component organization, cellular component organization or biogenesis, cellular macromolecule biosynthetic process, cellular macromolecule metabolic process, cellular metabolic process, cellular nitrogen compound biosynthetic process, cellular nitrogen compoun…	catalytic complex, cell, cell part, intracellular, intracellular membrane-bounded organelle, intracellular non-membrane-bounded organelle, intracellular organelle, intracellular organelle lumen, intracellular organelle part, intracellular part, membrane-bounded organelle, membrane-enclosed lumen, non-membrane-bounded organelle, nuclear lumen, nuclear part, nucleus, organelle, organelle lumen, org…	binding, protein binding
mmusculus	Success	Rbm6	0.230729	0.357461	0.171319	0.0569269	0.103042	-0.0718838	0.00317082	-2.18497024735289	ENSMUSG00000032582		cell, cell part, intracellular, intracellular membrane-bounded organelle, intracellular organelle, intracellular part, membrane-bounded organelle, nucleus, organelle	binding
mmusculus	Success	Rab10	0.30491	0.232768	0.296473	0.0416643	0.10859	0.151888	6.49937e-06	-1.73128150230083	ENSMUSG00000020671	amide transport, cellular component organization, cellular component organization or biogenesis, cellular localization, cellular macromolecule localization, cellular process, cellular protein localization, establishment of localization in cell, establishment of protein localization, intracellular transport, macromolecule localization, organelle organization, organic substance transport, peptide t…	cell, cell part, cytoplasm, cytoplasmic part, endomembrane system, intracellular, intracellular membrane-bounded organelle, intracellular organelle, intracellular organelle part, intracellular part, membrane-bounded organelle, organelle, organelle part, protein-containing complex	binding, protein binding
mmusculus	Success	Sirpa	0.0605281	0.159936	-0.0706846	0.300171	0.203903	0.176878	0.020728	1.72855923285664	ENSMUSG00000037902
mmusculus	Success	Ptbp1	1.38349	1.40107	1.26213	1.18476	1.18584	1.18736	0.000192223	-1.5904171593147	ENSMUSG00000006498	cellular aromatic compound metabolic process, cellular macromolecule metabolic process, cellular metabolic process, cellular nitrogen compound metabolic process, cellular process, gene expression, heterocycle metabolic process, macromolecule metabolic process, metabolic process, nitrogen compound metabolic process, nucleic acid metabolic process, nucleobase-containing compound metabolic process, …	cell, cell part, intracellular, intracellular membrane-bounded organelle, intracellular organelle, intracellular part, membrane-bounded organelle, nucleus, organelle	binding
mmusculus	Success	Psmc2	1.23085	1.24203	1.05089	1.0488	0.92439	0.911873	0.00497498	-2.07851234634749	ENSMUSG00000028932	cellular macromolecule metabolic process, cellular metabolic process, cellular process, macromolecule metabolic process, metabolic process, nitrogen compound metabolic process, organic substance metabolic process, positive regulation of cellular metabolic process, primary metabolic process, regulation of cellular metabolic process, regulation of metabolic process	catalytic complex, cell, cell part, cytoplasm, cytoplasmic part, cytosol, intracellular, intracellular non-membrane-bounded organelle, intracellular organelle, intracellular part, non-membrane-bounded organelle, organelle, protein-containing complex	binding
mmusculus	Success	Psmb1	1.88999	2.01151	1.69575	1.6664	1.68216	1.61626	0.025036	-2.05806043593514	ENSMUSG00000014769	cellular macromolecule metabolic process, cellular metabolic process, cellular process, macromolecule metabolic process, metabolic process, nitrogen compound metabolic process, organic substance metabolic process, primary metabolic process	catalytic complex, cell, cell part, cytoplasm, cytoplasmic part, cytosol, intracellular, intracellular membrane-bounded organelle, intracellular organelle, intracellular organelle lumen, intracellular organelle part, intracellular part, membrane-bounded organelle, membrane-enclosed lumen, nuclear lumen, nuclear part, nucleoplasm, nucleus, organelle, organelle lumen, organelle part, protein-contai…
mmusculus	Success	Prps1	0.324588	0.320507	0.380133	0.0223871	0.304711	0.19278	0.0457009	-1.64452534859547	ENSMUSG00000031432	biosynthetic process, cellular aromatic compound metabolic process, cellular biosynthetic process, cellular metabolic process, cellular nitrogen compound biosynthetic process, cellular nitrogen compound metabolic process, cellular process, heterocycle metabolic process, metabolic process, nitrogen compound metabolic process, nucleobase-containing compound metabolic process, organic cyclic compoun…	catalytic complex, protein-containing complex	binding, protein binding
mmusculus	Success	Ppp3cb	0.400365	0.242553	0.237235	0.0300359	0.0149948	0.161975	0.00158016	-2.19057646707553	ENSMUSG00000021816	amide transport, biosynthetic process, cellular aromatic compound metabolic process, cellular biosynthetic process, cellular localization, cellular macromolecule biosynthetic process, cellular macromolecule metabolic process, cellular metabolic process, cellular nitrogen compound biosynthetic process, cellular nitrogen compound metabolic process, cellular process, establishment of localization in…	catalytic complex, cell, cell part, cytoplasm, cytoplasmic part, cytosol, intracellular, intracellular non-membrane-bounded organelle, intracellular organelle, intracellular part, non-membrane-bounded organelle, organelle, organelle part, protein-containing complex	binding, enzyme binding, protein binding
mmusculus	Success	Ppp2ca	0.513641	0.699657	0.642708	0.541881	0.441444	0.393058	0.0230499	-1.56080617102606	ENSMUSG00000020349	amide transport, biosynthetic process, cellular aromatic compound metabolic process, cellular biosynthetic process, cellular component biogenesis, cellular component organization, cellular component organization or biogenesis, cellular localization, cellular macromolecule biosynthetic process, cellular macromolecule localization, cellular macromolecule metabolic process, cellular metabolic proces…	catalytic complex, cell, cell part, cytoplasm, cytoplasmic part, cytosol, intracellular, intracellular membrane-bounded organelle, intracellular non-membrane-bounded organelle, intracellular organelle, intracellular organelle part, intracellular part, membrane-bounded organelle, non-membrane-bounded organelle, nucleus, organelle, organelle part, protein-containing complex	binding, enzyme binding, protein binding
mmusculus	Success	Ppp1ca	1.71212	1.71467	1.42712	1.33466	1.42994	1.37477	0.0165084	-2.32525969612688	ENSMUSG00000040385, ENSMUSG00000096994	amide biosynthetic process, amide biosynthetic process, biosynthetic process, biosynthetic process, cellular amide metabolic process, cellular amide metabolic process, cellular biosynthetic process, cellular biosynthetic process, cellular macromolecule biosynthetic process, cellular macromolecule biosynthetic process, cellular macromolecule metabolic process, cellular macromolecule metabolic proc…	adherens junction, adherens junction, anchoring junction, anchoring junction, catalytic complex, catalytic complex, cell, cell, cell part, cell part, cell-cell adherens junction, cell-cell adherens junction, cytoplasm, cytoplasm, cytoplasmic part, cytoplasmic part, cytosol, cytosol, intracellular, intracellular, intracellular membrane-bounded organelle, intracellular membrane-bounded organelle, i…	binding, binding, cadherin binding involved in cell-cell adhesion, cadherin binding involved in cell-cell adhesion, enzyme binding, enzyme binding, protein binding, protein binding
mmusculus	Success	Ppef2	1.3712	1.34615	1.1774	1.24025	0.980392	0.973058	0.0287937	-2.28134502474453	ENSMUSG00000029410	cellular macromolecule metabolic process, cellular metabolic process, cellular process, macromolecule metabolic process, metabolic process, nitrogen compound metabolic process, organic substance metabolic process, primary metabolic process, regulation of cellular metabolic process, regulation of metabolic process		binding, enzyme binding, protein binding
mmusculus	Success	Polg	0.550568	0.715995	0.547762	0.322856	0.30634	0.260015	1.50114e-07	-3.01054002844863	ENSMUSG00000039176	biosynthetic process, cellular aromatic compound metabolic process, cellular biosynthetic process, cellular macromolecule biosynthetic process, cellular macromolecule metabolic process, cellular metabolic process, cellular nitrogen compound biosynthetic process, cellular nitrogen compound metabolic process, cellular process, heterocycle metabolic process, macromolecule biosynthetic process, macro…	catalytic complex, cell, cell part, cytoplasm, cytoplasmic part, intracellular, intracellular membrane-bounded organelle, intracellular non-membrane-bounded organelle, intracellular organelle, intracellular organelle lumen, intracellular organelle part, intracellular part, membrane-bounded organelle, membrane-enclosed lumen, non-membrane-bounded organelle, organelle, organelle lumen, organelle pa…	binding, enzyme binding, protein binding
mmusculus	Success	Pa2g4	0.473107	0.371402	0.80268	0.832099	0.806258	0.93933	0.022959	3.02805385562584	ENSMUSG00000025364	amide biosynthetic process, biosynthetic process, cellular amide metabolic process, cellular aromatic compound metabolic process, cellular biosynthetic process, cellular component biogenesis, cellular component organization or biogenesis, cellular macromolecule biosynthetic process, cellular macromolecule metabolic process, cellular metabolic process, cellular nitrogen compound biosynthetic proce…	cell, cell part, cytoplasm, intracellular, intracellular membrane-bounded organelle, intracellular non-membrane-bounded organelle, intracellular organelle, intracellular organelle lumen, intracellular organelle part, intracellular part, membrane-bounded organelle, membrane-enclosed lumen, non-membrane-bounded organelle, nuclear lumen, nuclear part, nucleus, organelle, organelle lumen, organelle p…	binding, enzyme binding, protein binding, ubiquitin protein ligase binding, ubiquitin-like protein ligase binding
mmusculus	Success	Prl2c2	2.64593	2.64875	2.58436	2.33124	2.45562	2.605	0.0473325	-1.58541434538861	ENSMUSG00000079092	biosynthetic process, cellular aromatic compound metabolic process, cellular biosynthetic process, cellular component biogenesis, cellular component organization, cellular component organization or biogenesis, cellular macromolecule biosynthetic process, cellular macromolecule metabolic process, cellular metabolic process, cellular nitrogen compound biosynthetic process, cellular nitrogen compoun…	cell, cell part, cytoplasm, cytoplasmic part, endomembrane system, intracellular, intracellular membrane-bounded organelle, intracellular organelle, intracellular part, membrane-bounded organelle, organelle	binding, protein binding
mmusculus	Success	Pld2	1.10796	1.11395	0.9403	1.2723	1.26632	1.21502	0.000967621	1.92465285687583	ENSMUSG00000020828	biosynthetic process, cellular biosynthetic process, cellular component organization, cellular component organization or biogenesis, cellular localization, cellular macromolecule metabolic process, cellular metabolic process, cellular process, establishment of localization in cell, intracellular transport, macromolecule metabolic process, metabolic process, organic substance biosynthetic process,…	cell, cell part, cytoplasm, cytoplasmic part, endomembrane system, intracellular, intracellular membrane-bounded organelle, intracellular organelle, intracellular organelle part, intracellular part, membrane-bounded organelle, nucleus, organelle, organelle part	binding, enzyme binding, protein binding
mmusculus	Success	Plcg1	0.825984	0.882042	1.08231	1.09531	1.12487	1.10127	0.0237926	1.72839813642714	ENSMUSG00000016933	amide transport, biosynthetic process, cellular localization, cellular metabolic process, cellular process, establishment of localization in cell, establishment of protein localization, macromolecule localization, metabolic process, organic substance biosynthetic process, organic substance metabolic process, organic substance transport, peptide transport, primary metabolic process, protein locali…	cell, cell part, cytoplasm, cytoplasmic part, cytosol, intracellular, intracellular membrane-bounded organelle, intracellular organelle, intracellular organelle part, intracellular part, membrane-bounded organelle, nuclear part, nucleus, organelle, organelle part, protein-containing complex	binding, enzyme binding, protein binding
mmusculus	Success	Pip5k1a	0.510841	0.651253	0.588929	0.434597	0.356116	0.152192	0.0039452	-2.62980517071082	ENSMUSG00000028126	biosynthetic process, cellular biosynthetic process, cellular component biogenesis, cellular component organization, cellular component organization or biogenesis, cellular localization, cellular macromolecule localization, cellular metabolic process, cellular process, cellular protein localization, macromolecule localization, metabolic process, organelle organization, organic substance biosynthe…	cell, cell part, cytoplasm, cytoplasmic part, cytosol, intracellular, intracellular membrane-bounded organelle, intracellular organelle, intracellular organelle lumen, intracellular organelle part, intracellular part, membrane-bounded organelle, membrane-enclosed lumen, nuclear lumen, nuclear part, nucleoplasm, nucleus, organelle, organelle lumen, organelle part, protein-containing complex	binding, enzyme binding, protein binding
mmusculus	Success	Pik3c2a	0.104346	0.0552036	0.00870051	0.223573	0.230343	0.285612	1.92318e-08	1.85907369228147	ENSMUSG00000030660	cellular metabolic process, cellular process, metabolic process, organic substance metabolic process, primary metabolic process	cell, cell part, cytoplasm, intracellular, intracellular membrane-bounded organelle, intracellular organelle, intracellular part, membrane-bounded organelle, nucleus, organelle	binding
mmusculus	Success	Pgam1	1.35313	1.27769	1.31208	0.964984	0.931525	1.14863	2.44936e-05	-2.92150531904919	ENSMUSG00000011752	biosynthetic process, cellular amide metabolic process, cellular aromatic compound metabolic process, cellular biosynthetic process, cellular metabolic process, cellular nitrogen compound biosynthetic process, cellular nitrogen compound metabolic process, cellular process, heterocycle metabolic process, macromolecule metabolic process, metabolic process, nitrogen compound metabolic process, nucle…	cell, cell part, cytoplasm, cytoplasmic part, cytosol, intracellular, intracellular membrane-bounded organelle, intracellular organelle, intracellular part, membrane-bounded organelle, nucleus, organelle	binding, enzyme binding, protein binding
mmusculus	Success	Pcsk6	0.426694	0.44343	0.428558	0.718512	0.685839	0.705844	0	2.64085482914483	ENSMUSG00000030513	cellular amide metabolic process, cellular macromolecule metabolic process, cellular metabolic process, cellular nitrogen compound metabolic process, cellular process, gene expression, macromolecule metabolic process, metabolic process, nitrogen compound metabolic process, organic substance metabolic process, peptide metabolic process, primary metabolic process	cell, cell part	binding, protein binding
mmusculus	Success	Sqstm1	1.4114	1.32429	1.23341	0.988182	1.22069	1.18845	0.0323288	-1.86072071611477	ENSMUSG00000015837	biosynthetic process, cellular aromatic compound metabolic process, cellular biosynthetic process, cellular component biogenesis, cellular component organization, cellular component organization or biogenesis, cellular localization, cellular macromolecule biosynthetic process, cellular macromolecule localization, cellular macromolecule metabolic process, cellular metabolic process, cellular nitro…	cell, cell part, cytoplasm, cytoplasmic part, cytosol, endomembrane system, intracellular, intracellular membrane-bounded organelle, intracellular non-membrane-bounded organelle, intracellular organelle, intracellular organelle lumen, intracellular organelle part, intracellular part, membrane-bounded organelle, membrane-enclosed lumen, non-membrane-bounded organelle, nuclear lumen, nuclear part, …	binding, enzyme binding, protein binding, ubiquitin binding, ubiquitin protein ligase binding, ubiquitin-like protein ligase binding
mmusculus	Success	Nme1	0.144013	0.203666	-0.0104774	-0.0845361	-0.0673712	-0.111274	0.00210188	-1.95378787579325	ENSMUSG00000037601	biosynthetic process, cellular aromatic compound metabolic process, cellular biosynthetic process, cellular component organization, cellular component organization or biogenesis, cellular macromolecule metabolic process, cellular metabolic process, cellular nitrogen compound biosynthetic process, cellular nitrogen compound metabolic process, cellular process, gene expression, heterocycle metaboli…	cell, cell part, cytoplasm, cytoplasmic part, cytosol, intracellular, intracellular membrane-bounded organelle, intracellular non-membrane-bounded organelle, intracellular organelle, intracellular organelle part, intracellular part, membrane-bounded organelle, non-membrane-bounded organelle, nucleus, organelle, organelle part	binding, enzyme binding, protein binding
mmusculus	Success	Nfe2l1	0.468933	0.316825	0.381622	0.165742	0.18736	0.253631	0.000276541	-1.82447462556895	ENSMUSG00000038615	biosynthetic process, cellular aromatic compound metabolic process, cellular biosynthetic process, cellular macromolecule biosynthetic process, cellular macromolecule metabolic process, cellular metabolic process, cellular nitrogen compound biosynthetic process, cellular nitrogen compound metabolic process, cellular process, gene expression, heterocycle metabolic process, macromolecule biosynthet…	cell, cell part, cytoplasm, cytoplasmic part, cytosol, endomembrane system, intracellular, intracellular membrane-bounded organelle, intracellular organelle, intracellular organelle part, intracellular part, membrane-bounded organelle, nucleus, organelle, organelle part, protein-containing complex	binding, protein binding
mmusculus	Success	Nedd1	0.440123	0.666381	0.567849	0.428082	0.349998	0.276396	0.00872812	-2.01722626466908	ENSMUSG00000019988	cellular component organization, cellular component organization or biogenesis, cellular localization, cellular macromolecule localization, cellular process, cellular protein localization, establishment of protein localization, macromolecule localization, organelle organization, protein localization	cell, cell part, cytoplasm, cytoplasmic part, intracellular, intracellular non-membrane-bounded organelle, intracellular organelle, intracellular organelle part, intracellular part, non-membrane-bounded organelle, organelle, organelle part, protein-containing complex
mmusculus	Success	Mdh1	0.318296	0.232569	0.181709	0.0979677	0.0560834	-0.0075252	0.000102518	-1.90713747632758	ENSMUSG00000020321	cellular aromatic compound metabolic process, cellular metabolic process, cellular nitrogen compound metabolic process, cellular process, heterocycle metabolic process, metabolic process, nitrogen compound metabolic process, nucleobase-containing compound metabolic process, organic cyclic compound metabolic process, organic substance metabolic process, primary metabolic process	cell, cell part, cytoplasm, cytoplasmic part, cytosol, intracellular, intracellular membrane-bounded organelle, intracellular organelle, intracellular part, membrane-bounded organelle, organelle	binding
mmusculus	Success	Foxk1	0.223327	0.292138	0.372244	0.446338	0.522091	0.604014	0.000269011	2.22828277872253	ENSMUSG00000056493	biosynthetic process, cellular aromatic compound metabolic process, cellular biosynthetic process, cellular macromolecule biosynthetic process, cellular macromolecule metabolic process, cellular metabolic process, cellular nitrogen compound biosynthetic process, cellular nitrogen compound metabolic process, cellular process, gene expression, heterocycle metabolic process, macromolecule biosynthet…	catalytic complex, cell, cell part, cytoplasm, intracellular, intracellular membrane-bounded organelle, intracellular non-membrane-bounded organelle, intracellular organelle, intracellular organelle lumen, intracellular organelle part, intracellular part, membrane-bounded organelle, membrane-enclosed lumen, non-membrane-bounded organelle, nuclear lumen, nuclear part, nucleoplasm, nucleus, organel…	binding, protein binding
mmusculus	Success	Mllt10	0.679661	0.622766	0.895188	0.90791	0.97376	1.07617	0.00852432	2.47395459320567	ENSMUSG00000026743	biosynthetic process, cellular aromatic compound metabolic process, cellular biosynthetic process, cellular macromolecule biosynthetic process, cellular macromolecule metabolic process, cellular metabolic process, cellular nitrogen compound biosynthetic process, cellular nitrogen compound metabolic process, cellular process, gene expression, heterocycle metabolic process, macromolecule biosynthet…	cell, cell part, cytoplasm, cytoplasmic part, cytosol, intracellular, intracellular membrane-bounded organelle, intracellular organelle, intracellular organelle lumen, intracellular organelle part, intracellular part, membrane-bounded organelle, membrane-enclosed lumen, nuclear lumen, nuclear part, nucleoplasm, nucleus, organelle, organelle lumen, organelle part, protein-containing complex	binding, protein binding
mmusculus	Success	Mcm5	1.13815	1.19537	0.986528	0.762683	0.900549	0.743495	0.00012981	-2.97219236476002	ENSMUSG00000005410	biosynthetic process, cellular aromatic compound metabolic process, cellular biosynthetic process, cellular macromolecule biosynthetic process, cellular macromolecule metabolic process, cellular metabolic process, cellular nitrogen compound metabolic process, cellular process, heterocycle metabolic process, macromolecule biosynthetic process, macromolecule metabolic process, metabolic process, ni…	cell, cell part, intracellular, intracellular membrane-bounded organelle, intracellular organelle, intracellular organelle lumen, intracellular organelle part, intracellular part, membrane-bounded organelle, membrane-enclosed lumen, nuclear lumen, nuclear part, nucleoplasm, nucleus, organelle, organelle lumen, organelle part, protein-containing complex	binding
mmusculus	Success	Mapkapk5	0.554174	0.611869	0.43352	0.219307	0.379656	0.395633	0.00883067	-1.96870628924671	ENSMUSG00000029454	amide biosynthetic process, biosynthetic process, cellular amide metabolic process, cellular aromatic compound metabolic process, cellular biosynthetic process, cellular component organization, cellular component organization or biogenesis, cellular macromolecule biosynthetic process, cellular macromolecule metabolic process, cellular metabolic process, cellular nitrogen compound biosynthetic pro…	cell, cell part, cytoplasm, cytoplasmic part, cytosol, intracellular, intracellular membrane-bounded organelle, intracellular non-membrane-bounded organelle, intracellular organelle, intracellular organelle lumen, intracellular organelle part, intracellular part, membrane-bounded organelle, membrane-enclosed lumen, non-membrane-bounded organelle, nuclear lumen, nuclear part, nucleoplasm, nucleus,…	binding, enzyme binding, protein binding
mmusculus	Success	Epcam	0.341252	0.375522	0.261975	0.0623823	0.218758	0.0270552	0.000982422	-2.18213427866919	ENSMUSG00000045394	biosynthetic process, cellular aromatic compound metabolic process, cellular biosynthetic process, cellular macromolecule biosynthetic process, cellular macromolecule metabolic process, cellular metabolic process, cellular nitrogen compound biosynthetic process, cellular nitrogen compound metabolic process, cellular process, gene expression, heterocycle metabolic process, macromolecule biosynthet…	cell, cell part	binding, cadherin binding involved in cell-cell adhesion, protein binding
mmusculus	Success	Ltbr	0.273575	0.339746	0.286532	0.470858	0.447256	0.565238	2.5408e-06	1.89884234491129	ENSMUSG00000030339	cellular macromolecule metabolic process, cellular metabolic process, cellular process, macromolecule metabolic process, metabolic process, nitrogen compound metabolic process, organic substance metabolic process, positive regulation of cellular metabolic process, primary metabolic process, regulation of cellular metabolic process, regulation of metabolic process	cell, cell part, cytoplasm, cytoplasmic part, endomembrane system, intracellular, intracellular membrane-bounded organelle, intracellular organelle, intracellular part, membrane-bounded organelle, organelle	binding, enzyme binding, protein binding, ubiquitin protein ligase binding, ubiquitin-like protein ligase binding
mmusculus	Success	Lrp1	0.606052	0.644804	0.511604	0.461913	0.389604	0.399976	0.000184214	-1.66280535603285	ENSMUSG00000040249	amide transport, cellular component organization, cellular component organization or biogenesis, cellular localization, cellular macromolecule localization, cellular macromolecule metabolic process, cellular metabolic process, cellular process, cellular protein localization, establishment of protein localization, macromolecule localization, macromolecule metabolic process, metabolic process, nitr…	cell, cell part, cytoplasm, cytoplasmic part, endomembrane system, intracellular, intracellular organelle, intracellular part, membrane-bounded organelle, organelle, protein-containing complex	binding, enzyme binding, protein binding
mmusculus	Success	Kifap3	0.463836	0.461677	0.350275	0.408387	0.213853	0.189701	0.0495348	-1.50946507481038	ENSMUSG00000026585	cellular process, macromolecule localization, protein localization	cell, cell part, cytoplasm, cytoplasmic part, cytosol, endomembrane system, intracellular, intracellular membrane-bounded organelle, intracellular non-membrane-bounded organelle, intracellular organelle, intracellular organelle lumen, intracellular organelle part, intracellular part, membrane-bounded organelle, membrane-enclosed lumen, non-membrane-bounded organelle, nuclear lumen, nuclear part, …	binding, protein binding
mmusculus	Success	Ajuba	1.41587	1.56044	1.56257	1.40318	1.28004	1.36308	0.00673717	-1.60295863562414	ENSMUSG00000022178	biosynthetic process, cellular aromatic compound metabolic process, cellular biosynthetic process, cellular component biogenesis, cellular component organization, cellular component organization or biogenesis, cellular localization, cellular macromolecule biosynthetic process, cellular macromolecule localization, cellular macromolecule metabolic process, cellular metabolic process, cellular nitro…	adherens junction, anchoring junction, cell, cell part, cytoplasm, cytoplasmic part, cytosol, endomembrane system, intracellular, intracellular membrane-bounded organelle, intracellular non-membrane-bounded organelle, intracellular organelle, intracellular organelle lumen, intracellular organelle part, intracellular part, membrane-bounded organelle, membrane-enclosed lumen, non-membrane-bounded o…	binding, protein binding
mmusculus	Success	Irx3	1.3867	1.47803	1.32162	1.33373	1.20532	1.18383	0.0177698	-1.50823538669607	ENSMUSG00000031734	biosynthetic process, cellular aromatic compound metabolic process, cellular biosynthetic process, cellular macromolecule biosynthetic process, cellular macromolecule metabolic process, cellular metabolic process, cellular nitrogen compound biosynthetic process, cellular nitrogen compound metabolic process, cellular process, gene expression, heterocycle metabolic process, macromolecule biosynthet…	cell, cell part, cytoplasm, intracellular, intracellular membrane-bounded organelle, intracellular organelle, intracellular part, membrane-bounded organelle, nucleus, organelle	binding
mmusculus	Success	Irak1	0.0412279	0.110824	0.312561	0.347713	0.366117	0.371129	0.0113489	2.01875481992862	ENSMUSG00000031392	biosynthetic process, cellular aromatic compound metabolic process, cellular biosynthetic process, cellular component biogenesis, cellular component organization, cellular component organization or biogenesis, cellular macromolecule biosynthetic process, cellular macromolecule metabolic process, cellular metabolic process, cellular nitrogen compound biosynthetic process, cellular nitrogen compoun…	cell, cell part, cytoplasm, cytoplasmic part, cytosol, intracellular, intracellular membrane-bounded organelle, intracellular non-membrane-bounded organelle, intracellular organelle, intracellular part, membrane-bounded organelle, non-membrane-bounded organelle, nucleus, organelle	binding, protein binding
mmusculus	Success	Hsp90aa1	0.465265	0.572149	0.543694	0.427683	0.278047	0.391109	0.00346674	-1.57592161929562	ENSMUSG00000021270	amide transport, biosynthetic process, cellular aromatic compound metabolic process, cellular biosynthetic process, cellular component biogenesis, cellular component organization, cellular component organization or biogenesis, cellular localization, cellular macromolecule biosynthetic process, cellular macromolecule localization, cellular macromolecule metabolic process, cellular metabolic proces…	cell, cell part, cytoplasm, cytoplasmic part, cytosol, intracellular, intracellular membrane-bounded organelle, intracellular organelle, intracellular part, membrane-bounded organelle, nucleus, organelle, organelle part, protein-containing complex	binding, enzyme binding, protein binding, ubiquitin protein ligase binding, ubiquitin-like protein ligase binding
mmusculus	Success	Hspd1	0.379078	0.38569	0.271397	0.165217	0.165067	0.0458695	5.15321e-05	-2.14783193065623	ENSMUSG00000025980	amide transport, biosynthetic process, cellular aromatic compound metabolic process, cellular component organization, cellular component organization or biogenesis, cellular localization, cellular macromolecule localization, cellular macromolecule metabolic process, cellular metabolic process, cellular nitrogen compound metabolic process, cellular process, cellular protein localization, establish…	catalytic complex, cell, cell part, cytoplasm, cytoplasmic part, cytosol, endomembrane system, intracellular, intracellular membrane-bounded organelle, intracellular organelle, intracellular organelle lumen, intracellular organelle part, intracellular part, membrane-bounded organelle, membrane-enclosed lumen, nuclear part, nucleus, organelle, organelle lumen, organelle part, protein-containing co…	binding, enzyme binding, protein binding, ubiquitin protein ligase binding, ubiquitin-like protein ligase binding
mmusculus	Success	Hspb1	0.554001	0.501251	0.304639	0.612652	0.65752	0.700596	0.0109259	1.98793551082317	ENSMUSG00000004951	amide transport, biosynthetic process, cellular biosynthetic process, cellular component organization, cellular component organization or biogenesis, cellular localization, cellular macromolecule localization, cellular macromolecule metabolic process, cellular metabolic process, cellular process, cellular protein localization, establishment of localization in cell, establishment of protein locali…	catalytic complex, cell, cell part, cytoplasm, cytoplasmic part, intracellular, intracellular membrane-bounded organelle, intracellular non-membrane-bounded organelle, intracellular organelle, intracellular organelle part, intracellular part, membrane-bounded organelle, non-membrane-bounded organelle, nucleus, organelle, organelle part, protein-containing complex	binding, enzyme binding, protein binding, ubiquitin binding
mmusculus	Success	Hs3st1	0.313362	0.203574	0.119596	-0.1956	-0.151476	0.0563984	0.00125939	-3.01735838986343	ENSMUSG00000051022		cell, cell part, cytoplasm, cytoplasmic part, endomembrane system, intracellular, intracellular membrane-bounded organelle, intracellular organelle, intracellular organelle lumen, intracellular organelle part, intracellular part, membrane-bounded organelle, membrane-enclosed lumen, organelle, organelle lumen, organelle part
mmusculus	Success	Hpn	0.448124	0.430762	0.343062	0.0585375	0.16992	0.344415	0.0154255	-2.11224278841785	ENSMUSG00000001249	biosynthetic process, cellular aromatic compound metabolic process, cellular biosynthetic process, cellular component organization, cellular component organization or biogenesis, cellular macromolecule metabolic process, cellular metabolic process, cellular nitrogen compound biosynthetic process, cellular nitrogen compound metabolic process, cellular process, gene expression, heterocycle metaboli…	cell, cell part, cytoplasm, cytoplasmic part, endomembrane system, intracellular, intracellular membrane-bounded organelle, intracellular organelle, intracellular organelle part, intracellular part, membrane-bounded organelle, nuclear part, nucleus, organelle, organelle part
mmusculus	Success	Hif1a	0.491965	0.561453	0.531973	0.399754	0.373361	0.300047	2.08995e-06	-1.66691150796536	ENSMUSG00000021109	amide transport, biosynthetic process, cellular aromatic compound metabolic process, cellular biosynthetic process, cellular component organization, cellular component organization or biogenesis, cellular localization, cellular macromolecule biosynthetic process, cellular macromolecule metabolic process, cellular metabolic process, cellular nitrogen compound biosynthetic process, cellular nitroge…	cell, cell part, cytoplasm, cytoplasmic part, cytosol, intracellular, intracellular membrane-bounded organelle, intracellular organelle, intracellular organelle lumen, intracellular organelle part, intracellular part, membrane-bounded organelle, membrane-enclosed lumen, nuclear lumen, nuclear part, nucleoplasm, nucleus, organelle, organelle lumen, organelle part, protein-containing complex	binding, enzyme binding, protein binding, ubiquitin protein ligase binding, ubiquitin-like protein ligase binding
mmusculus	Failed	Hdgfrp2	0.154004	0.220399	0.134716	0.0375706	0.0627999	-0.083388	0.00162231	-1.60152850058545
mmusculus	Success	Gtf2h4	0.343438	0.441727	0.23359	0.296508	0.0938683	0.000700585	0.0484261	-2.04261212136767	ENSMUSG00000001524	biosynthetic process, cellular aromatic compound metabolic process, cellular biosynthetic process, cellular component organization, cellular component organization or biogenesis, cellular macromolecule biosynthetic process, cellular macromolecule metabolic process, cellular metabolic process, cellular nitrogen compound biosynthetic process, cellular nitrogen compound metabolic process, cellular p…	catalytic complex, cell, cell part, intracellular, intracellular membrane-bounded organelle, intracellular organelle, intracellular organelle lumen, intracellular organelle part, intracellular part, membrane-bounded organelle, membrane-enclosed lumen, nuclear lumen, nuclear part, nucleoplasm, nucleus, organelle, organelle lumen, organelle part, protein-containing complex	binding
mmusculus	Success	Gstp1	0.605104	0.730386	0.713288	0.529287	0.399208	0.406846	3.61694e-05	-2.32169508716761	ENSMUSG00000060803, ENSMUSG00000097830	biosynthetic process, biosynthetic process, cellular amide metabolic process, cellular amide metabolic process, cellular macromolecule metabolic process, cellular macromolecule metabolic process, cellular metabolic process, cellular metabolic process, cellular nitrogen compound metabolic process, cellular nitrogen compound metabolic process, cellular process, cellular process, macromolecule biosy…	cell, cell, cell part, cell part, cytoplasm, cytoplasm, cytoplasmic part, cytoplasmic part, cytosol, cytosol, intracellular, intracellular, intracellular membrane-bounded organelle, intracellular membrane-bounded organelle, intracellular organelle, intracellular organelle, intracellular part, intracellular part, membrane-bounded organelle, membrane-bounded organelle, nucleus, nucleus, organelle, …	binding, binding, enzyme binding, enzyme binding, protein binding, protein binding
mmusculus	Success	Grb2	0.70812	0.777107	0.790018	0.924363	1.01525	0.8198	0.00915697	1.57560408606487	ENSMUSG00000059923	cellular component biogenesis, cellular component organization, cellular component organization or biogenesis, cellular macromolecule metabolic process, cellular metabolic process, cellular process, macromolecule metabolic process, metabolic process, nitrogen compound metabolic process, organelle organization, organic substance metabolic process, positive regulation of cellular metabolic process,…	cell, cell part, cytoplasm, cytoplasmic part, cytosol, endomembrane system, intracellular, intracellular membrane-bounded organelle, intracellular non-membrane-bounded organelle, intracellular organelle, intracellular organelle lumen, intracellular organelle part, intracellular part, membrane-bounded organelle, membrane-enclosed lumen, non-membrane-bounded organelle, nuclear lumen, nuclear part, …	binding, enzyme binding, protein binding
mmusculus	Success	Lrp2	0.982713	1.07272	0.872991	0.635169	0.807253	0.680599	0.000520577	-2.62096672368453	ENSMUSG00000027070	amide transport, biosynthetic process, cellular aromatic compound metabolic process, cellular biosynthetic process, cellular component organization, cellular component organization or biogenesis, cellular localization, cellular macromolecule biosynthetic process, cellular macromolecule localization, cellular macromolecule metabolic process, cellular metabolic process, cellular nitrogen compound b…	cell, cell part, cytoplasm, cytoplasmic part, endomembrane system, intracellular, intracellular membrane-bounded organelle, intracellular organelle, intracellular organelle lumen, intracellular organelle part, intracellular part, membrane-bounded organelle, membrane-enclosed lumen, organelle, organelle lumen, organelle part, protein-containing complex	binding, protein binding
mmusculus	Success	Gna14	2.50188	2.43834	2.36106	2.32765	2.09178	2.13881	0.00277157	-2.4180112363949	ENSMUSG00000024697	cellular process	catalytic complex, cell, cell part, intracellular, intracellular part, protein-containing complex	binding, protein binding
mmusculus	Success	Gata2	1.43236	1.45078	1.37292	1.14877	1.27986	1.27418	0.000157841	-1.80038717704854	ENSMUSG00000015053	biosynthetic process, cellular aromatic compound metabolic process, cellular biosynthetic process, cellular component organization, cellular component organization or biogenesis, cellular localization, cellular macromolecule biosynthetic process, cellular macromolecule metabolic process, cellular metabolic process, cellular nitrogen compound biosynthetic process, cellular nitrogen compound metabo…	cell, cell part, cytoplasm, intracellular, intracellular membrane-bounded organelle, intracellular organelle, intracellular organelle lumen, intracellular organelle part, intracellular part, membrane-bounded organelle, membrane-enclosed lumen, nuclear lumen, nuclear part, nucleoplasm, nucleus, organelle, organelle lumen, organelle part, protein-containing complex	binding, protein binding
mmusculus	Success	Ftl1	0.691185	0.439589	0.673958	0.773703	0.791632	0.915119	0.0149172	2.19895769886406	ENSMUSG00000050708	cellular process	cell	binding
mmusculus	Success	Eps15	1.00805	0.930209	1.20486	1.19754	1.20393	1.30343	0.0346024	1.82817208363625	ENSMUSG00000028552	amide transport, cellular component biogenesis, cellular component organization, cellular component organization or biogenesis, cellular localization, cellular macromolecule metabolic process, cellular metabolic process, cellular process, establishment of localization in cell, establishment of protein localization, intracellular transport, macromolecule localization, macromolecule metabolic proce…	cell, cell part, cytoplasm, cytoplasmic part, cytosol, endomembrane system, intracellular, intracellular membrane-bounded organelle, intracellular organelle, intracellular organelle part, intracellular part, membrane-bounded organelle, organelle, organelle part, protein-containing complex	binding, protein binding
mmusculus	Success	Emb	1.31609	1.32752	1.19413	0.889263	1.08202	1.07827	0.00060637	-2.56496732662837	ENSMUSG00000021728	organic substance transport	cell, cell part
mmusculus	Success	Eif1a	0.874909	0.876344	0.84416	0.574328	0.621581	0.751251	6.13619e-05	-2.1095715817109	ENSMUSG00000057561	amide biosynthetic process, biosynthetic process, cellular amide metabolic process, cellular biosynthetic process, cellular macromolecule biosynthetic process, cellular macromolecule metabolic process, cellular metabolic process, cellular nitrogen compound biosynthetic process, cellular nitrogen compound metabolic process, cellular process, gene expression, macromolecule biosynthetic process, mac…		binding
mmusculus	Success	Eef2k	1.08772	1.01517	1.00711	1.15513	1.18896	1.25072	2.06047e-05	1.5777075775901	ENSMUSG00000035064	amide biosynthetic process, biosynthetic process, cellular amide metabolic process, cellular biosynthetic process, cellular component biogenesis, cellular component organization, cellular component organization or biogenesis, cellular macromolecule biosynthetic process, cellular macromolecule metabolic process, cellular metabolic process, cellular nitrogen compound biosynthetic process, cellular …	cell, cell part, cytoplasm, intracellular, intracellular part, organelle	binding, protein binding
mmusculus	Success	Dnpep	0.464197	0.666963	0.326765	0.273536	0.269587	0.134726	0.0168857	-2.53854771585845	ENSMUSG00000026209	cellular amide metabolic process, cellular metabolic process, cellular nitrogen compound metabolic process, cellular process, macromolecule metabolic process, metabolic process, nitrogen compound metabolic process, organic substance metabolic process, peptide metabolic process, primary metabolic process	cell, cell part, cytoplasm, cytoplasmic part, cytosol, intracellular, intracellular part	binding, protein binding
mmusculus	Success	Cxadr	0.467905	0.485588	0.491324	0.646292	0.574804	0.690474	6.21355e-06	1.51892194356767	ENSMUSG00000022865	cellular component organization, cellular component organization or biogenesis, cellular process, organelle organization	adherens junction, anchoring junction, cell, cell part, cell-cell adherens junction, cytoplasm, cytoplasmic part, endomembrane system, intracellular, intracellular membrane-bounded organelle, intracellular organelle, intracellular organelle lumen, intracellular organelle part, intracellular part, membrane-bounded organelle, membrane-enclosed lumen, nuclear lumen, nuclear part, nucleoplasm, nucleu…	binding, protein binding
mmusculus	Success	Pcyt1a	1.03022	0.967667	0.585982	0.434494	0.44207	0.302089	0.00134395	-4.57290296020099	ENSMUSG00000005615	biosynthetic process, cellular biosynthetic process, cellular metabolic process, cellular process, metabolic process, nitrogen compound metabolic process, organic substance biosynthetic process, organic substance metabolic process, primary metabolic process	cell, cell part, cytoplasm, cytoplasmic part, cytosol, endomembrane system, intracellular, intracellular membrane-bounded organelle, intracellular organelle, intracellular organelle part, intracellular part, membrane-bounded organelle, nuclear part, nucleus, organelle, organelle part	binding, protein binding
mmusculus	Success	Cxcr4	1.27247	1.33463	1.33373	1.50573	1.57555	1.4164	0.000233391	1.81212215843318	ENSMUSG00000045382	cellular process	cell, cell part, cytoplasm, cytoplasmic part, endomembrane system, intracellular, intracellular membrane-bounded organelle, intracellular organelle, intracellular part, membrane-bounded organelle, organelle, protein-containing complex	binding, enzyme binding, protein binding, ubiquitin binding, ubiquitin protein ligase binding, ubiquitin-like protein ligase binding
mmusculus	Success	Cebpz	0.481011	0.5799	0.40744	0.232311	0.310468	0.37831	0.00527376	-1.78092363332206	ENSMUSG00000024081	biosynthetic process, cellular aromatic compound metabolic process, cellular biosynthetic process, cellular macromolecule biosynthetic process, cellular macromolecule metabolic process, cellular metabolic process, cellular nitrogen compound biosynthetic process, cellular nitrogen compound metabolic process, cellular process, gene expression, heterocycle metabolic process, macromolecule biosynthet…	cell, cell part, intracellular, intracellular membrane-bounded organelle, intracellular organelle, intracellular part, membrane-bounded organelle, nucleus, organelle	binding
mmusculus	Success	Cdo1	1.23203	1.18539	1.11204	0.847377	1.13905	0.991606	0.0437562	-1.79445895557661	ENSMUSG00000033022	biosynthetic process, cellular biosynthetic process, cellular metabolic process, cellular process, metabolic process, nitrogen compound metabolic process, organic substance biosynthetic process, organic substance metabolic process, primary metabolic process	cell, cell part, cytoplasm, cytoplasmic part, cytosol, intracellular, intracellular part	binding
mmusculus	Success	Cdh1	0.0627886	0.0419945	0.277555	0.305273	0.344152	0.336323	0.00832142	1.96363834429799	ENSMUSG00000000303	amide transport, biosynthetic process, cellular aromatic compound metabolic process, cellular biosynthetic process, cellular component biogenesis, cellular component organization, cellular component organization or biogenesis, cellular localization, cellular macromolecule biosynthetic process, cellular macromolecule localization, cellular macromolecule metabolic process, cellular metabolic proces…	adherens junction, anchoring junction, cell, cell part, cell-cell adherens junction, cytoplasm, cytoplasmic part, endomembrane system, intracellular, intracellular membrane-bounded organelle, intracellular non-membrane-bounded organelle, intracellular organelle, intracellular organelle part, intracellular part, membrane-bounded organelle, non-membrane-bounded organelle, organelle, organelle part,…	binding, protein binding
mmusculus	Success	Cdk1	1.4341	1.61716	1.22229	0.944613	1.05391	1.06082	0.000754637	-3.95132468030287	ENSMUSG00000019942	amide transport, biosynthetic process, cellular aromatic compound metabolic process, cellular biosynthetic process, cellular component biogenesis, cellular component organization, cellular component organization or biogenesis, cellular localization, cellular macromolecule biosynthetic process, cellular macromolecule localization, cellular macromolecule metabolic process, cellular metabolic proces…	catalytic complex, cell, cell part, cytoplasm, cytoplasmic part, cytosol, intracellular, intracellular membrane-bounded organelle, intracellular non-membrane-bounded organelle, intracellular organelle, intracellular organelle lumen, intracellular organelle part, intracellular part, membrane-bounded organelle, membrane-enclosed lumen, non-membrane-bounded organelle, nuclear lumen, nuclear part, nu…	binding, protein binding
mmusculus	Success	Entpd5	1.29066	1.44888	1.36647	1.21995	1.13101	1.21168	0.000757502	-1.76821957497781	ENSMUSG00000021236	biosynthetic process, cellular aromatic compound metabolic process, cellular biosynthetic process, cellular macromolecule biosynthetic process, cellular macromolecule metabolic process, cellular metabolic process, cellular nitrogen compound biosynthetic process, cellular nitrogen compound metabolic process, cellular process, heterocycle metabolic process, macromolecule biosynthetic process, macro…	cell, cell part, cytoplasm, cytoplasmic part, endomembrane system, intracellular, intracellular membrane-bounded organelle, intracellular organelle, intracellular part, membrane-bounded organelle, organelle
mmusculus	Success	Cct3	1.08098	1.16175	1.11463	0.949818	0.95935	0.954052	2.88636e-12	-1.6080530757014	ENSMUSG00000001416	biosynthetic process, cellular aromatic compound metabolic process, cellular biosynthetic process, cellular component biogenesis, cellular component organization, cellular component organization or biogenesis, cellular localization, cellular macromolecule biosynthetic process, cellular macromolecule localization, cellular macromolecule metabolic process, cellular metabolic process, cellular nitro…	cell, cell part, cytoplasm, cytoplasmic part, cytosol, intracellular, intracellular non-membrane-bounded organelle, intracellular organelle, intracellular organelle part, intracellular part, non-membrane-bounded organelle, organelle, organelle part, protein-containing complex	binding, protein binding
mmusculus	Success	Ctnnd1	0.801653	0.848812	0.6442	0.486331	0.531442	0.400211	6.05136e-05	-2.85292775876705	ENSMUSG00000034101	biosynthetic process, cellular aromatic compound metabolic process, cellular biosynthetic process, cellular macromolecule biosynthetic process, cellular macromolecule metabolic process, cellular metabolic process, cellular nitrogen compound biosynthetic process, cellular nitrogen compound metabolic process, cellular process, gene expression, heterocycle metabolic process, macromolecule biosynthet…	adherens junction, anchoring junction, cell, cell part, cell-cell adherens junction, cytoplasm, cytoplasmic part, cytosol, intracellular, intracellular membrane-bounded organelle, intracellular organelle, intracellular part, membrane-bounded organelle, nucleus, organelle, protein-containing complex	binding, enzyme binding, protein binding
mmusculus	Success	Capzb	3.23303	3.38978	3.17703	3.09943	2.89907	3.16862	0.040385	-2.0590100312112	ENSMUSG00000028745	cellular component biogenesis, cellular component organization, cellular component organization or biogenesis, cellular process, organelle organization	cell, cell part, cytoplasm, cytoplasmic part, endomembrane system, intracellular, intracellular non-membrane-bounded organelle, intracellular organelle, intracellular organelle part, intracellular part, membrane-bounded organelle, non-membrane-bounded organelle, organelle, organelle part, protein-containing complex	binding, protein binding
mmusculus	Success	Btg2	0.654039	0.686099	0.697603	0.780687	0.846588	0.927835	0.000106678	1.68364033460185	ENSMUSG00000020423	amide biosynthetic process, biosynthetic process, cellular amide metabolic process, cellular aromatic compound metabolic process, cellular biosynthetic process, cellular component organization, cellular component organization or biogenesis, cellular macromolecule biosynthetic process, cellular macromolecule metabolic process, cellular metabolic process, cellular nitrogen compound biosynthetic pro…		binding, protein binding
mmusculus	Success	Atp6v1e1	0.951143	1.01766	0.884544	1.10346	1.11886	1.13047	2.18527e-05	1.62526910025648	ENSMUSG00000019210		cell, cell part, cytoplasm, cytoplasmic part, cytosol, endomembrane system, intracellular, intracellular membrane-bounded organelle, intracellular organelle, intracellular part, membrane-bounded organelle, organelle, protein-containing complex	binding, enzyme binding, protein binding
mmusculus	Success	Atg5	0.94241	1.06802	1.377	1.41352	1.39982	1.51868	0.0192063	3.07393085191244	ENSMUSG00000038160	amide transport, biosynthetic process, cellular biosynthetic process, cellular component biogenesis, cellular component organization, cellular component organization or biogenesis, cellular localization, cellular macromolecule biosynthetic process, cellular macromolecule metabolic process, cellular metabolic process, cellular process, chromosome organization, establishment of localization in cell…	catalytic complex, cell, cell part, cytoplasm, cytoplasmic part, cytosol, intracellular, intracellular membrane-bounded organelle, intracellular non-membrane-bounded organelle, intracellular organelle, intracellular organelle part, intracellular part, membrane-bounded organelle, non-membrane-bounded organelle, organelle, organelle part, protein-containing complex	binding, protein binding
mmusculus	Success	Alox12e	-0.0453601	0.0876514	0.188453	0.185655	0.236605	0.327685	0.0293572	1.6896004053114	ENSMUSG00000018907	cellular metabolic process, cellular process, metabolic process, organic substance metabolic process, primary metabolic process	cell, cell part, cytoplasm, intracellular, intracellular part	binding
mmusculus	Success	Ak2	0.158317	0.258688	0.436394	0.468086	0.511256	0.567429	0.00736121	2.25639634387692	ENSMUSG00000028792	biosynthetic process, cellular aromatic compound metabolic process, cellular biosynthetic process, cellular metabolic process, cellular nitrogen compound biosynthetic process, cellular nitrogen compound metabolic process, cellular process, heterocycle metabolic process, metabolic process, nitrogen compound metabolic process, nucleobase-containing compound metabolic process, organic cyclic compoun…	cell, cell part, cytoplasm, cytoplasmic part, cytosol, intracellular, intracellular membrane-bounded organelle, intracellular organelle, intracellular organelle lumen, intracellular organelle part, intracellular part, membrane-bounded organelle, membrane-enclosed lumen, nucleus, organelle, organelle lumen, organelle part	binding
mmusculus	Success	Agtrap	0.754787	0.732996	0.499398	0.910076	0.852928	0.841653	0.0147872	2.00941756163187	ENSMUSG00000029007	cellular process	cell, cell part, cytoplasm, cytoplasmic part, cytosol, endomembrane system, intracellular, intracellular membrane-bounded organelle, intracellular organelle, intracellular organelle lumen, intracellular organelle part, intracellular part, membrane-bounded organelle, membrane-enclosed lumen, nuclear lumen, nuclear part, nucleoplasm, nucleus, organelle, organelle lumen, organelle part	binding, protein binding
mmusculus	Success	Adam15	0.172652	0.230652	0.111407	0.430713	0.381391	0.263019	0.00201978	1.82371363327527	ENSMUSG00000028041	cellular component organization, cellular component organization or biogenesis, cellular process, macromolecule metabolic process, metabolic process, nitrogen compound metabolic process, organic substance metabolic process, primary metabolic process	adherens junction, anchoring junction, cell, cell part, cytoplasm, cytoplasmic part, endomembrane system, intracellular, intracellular organelle, intracellular part, membrane-bounded organelle, organelle	binding, protein binding
mmusculus	Success	Actb	1.92601	1.9043	1.92076	2.05196	2.09079	2.08982	0	1.56691188457067	ENSMUSG00000029580	cellular component organization, cellular component organization or biogenesis, cellular localization, cellular macromolecule localization, cellular macromolecule metabolic process, cellular metabolic process, cellular process, cellular protein localization, macromolecule localization, macromolecule metabolic process, metabolic process, nitrogen compound metabolic process, organelle organization,…	adherens junction, anchoring junction, catalytic complex, cell, cell part, cytoplasm, cytoplasmic part, cytosol, intracellular, intracellular membrane-bounded organelle, intracellular non-membrane-bounded organelle, intracellular organelle, intracellular organelle lumen, intracellular organelle part, intracellular part, membrane-bounded organelle, membrane-enclosed lumen, non-membrane-bounded org…	binding, enzyme binding, protein binding
