# Supplementary material for: Alzheimer's disease-causing presenilin-1 mutations have deleterious effects on mitochondrial function
Source: Theranostics. 2021 Aug 17;11(18):8855–73. doi: 10.7150/thno.59776 (PMC8419044; doi:10.7150/thno.59776)
Supplement: Supplementary file 3 — Supplementary table S2. [file thnov11p8855s3.xlsx]

## Sheet: GO Biological process
domain	term.id	term name	term.size(T)	query.size(Q)	overlap.size(Q∩T)	adjusted.p-value	(Q∩T)/T	(Q∩T)/Q	local.hierarchy.depth	participated.genes
BP	GO:0051641	cellular localization	2298	359	71	0.000264	0.031	0.198	1	Cdh1,Cct3,Bcap31,Use1,Braf,Hspb1,Hnrnpa2b1,Phax,Chp1,Tex261,Gata2,Sqstm1,Plcg1,Gle1,Cdk1,Nedd1,Tbc1d15,Ppp2ca,Rab10,Pld2,Scfd1,Hif1a,Hsp90aa1,Ppp3cb,Xpo4,Ajuba,Nubp1,Ppil2,Tmbim6,Rab1b,Banp,Esyt1,Hspd1,Stradb,Srp9,Nup35,Lrp2,Lin7c,Arhgap1,Snx5,Plrg1,Pip5k1a,Eps15,Ndc1,Uchl1,Actb,Sec61a1,Iqgap1,Trappc8,Chchd4,Exph5,Hectd1,Skp1a,Cnpy4,Bicd2,Atg5,Picalm,Nploc4,Lrp1,Mis12,Tram2,Trim46,Spice1,Ywhag,St…
BP	GO:0033036	macromolecule localization	2687	359	80	0.000161	0.03	0.223	1	Cdh1,Cct3,Bcap31,Use1,Braf,Hspb1,Hnrnpa2b1,Phax,Mcoln2,Gltp,Chp1,Sqstm1,Plcg1,Gle1,Cdk1,Nedd1,Tbc1d15,Ppp2ca,Rab10,Scfd1,Hif1a,Hsp90aa1,Ppp3cb,Xpo4,Ajuba,Nubp1,Nectin3,Ppil2,Tmbim6,Rab1b,Banp,Dnajc14,Esyt1,Pnpla2,Hspd1,Stradb,Srp9,Kifap3,Nup35,Lrp2,Lin7c,Arhgap1,Rrbp1,Snx5,Arfgap1,Plrg1,Pip5k1a,Eps15,Ndc1,Rest,Ulk1,Actb,Sec61a1,Slco1b2,Iqgap1,Praf2,Irak1,Trappc8,Chchd4,Exph5,Hectd1,Skp1a,Cnpy4,Bi…
BP	GO:0070727	cellular macromolecule localization	1491	359	52	0.00051	0.035	0.145	2	Cdh1,Cct3,Bcap31,Braf,Hspb1,Hnrnpa2b1,Chp1,Sqstm1,Gle1,Cdk1,Nedd1,Tbc1d15,Ppp2ca,Rab10,Hsp90aa1,Xpo4,Ajuba,Nubp1,Ppil2,Banp,Hspd1,Stradb,Srp9,Nup35,Lrp2,Lin7c,Snx5,Plrg1,Pip5k1a,Ndc1,Actb,Sec61a1,Iqgap1,Trappc8,Chchd4,Exph5,Hectd1,Skp1a,Cnpy4,Bicd2,Picalm,Nploc4,Lrp1,Mis12,Tram2,Trim46,Ywhag,Stam2,Tcp1,Ssb,Mfhas1,Vps25
BP	GO:0008104	protein localization	2362	359	74	7.4e-05	0.031	0.206	2	Cdh1,Cct3,Bcap31,Use1,Braf,Hspb1,Hnrnpa2b1,Phax,Mcoln2,Chp1,Sqstm1,Plcg1,Gle1,Cdk1,Nedd1,Tbc1d15,Ppp2ca,Rab10,Scfd1,Hif1a,Hsp90aa1,Ppp3cb,Xpo4,Ajuba,Nubp1,Nectin3,Ppil2,Tmbim6,Rab1b,Banp,Dnajc14,Hspd1,Stradb,Srp9,Kifap3,Nup35,Lrp2,Lin7c,Arhgap1,Rrbp1,Snx5,Arfgap1,Plrg1,Pip5k1a,Eps15,Ndc1,Rest,Ulk1,Actb,Sec61a1,Iqgap1,Praf2,Trappc8,Chchd4,Exph5,Hectd1,Skp1a,Cnpy4,Bicd2,Atg5,Picalm,Nploc4,Lrp1,Mis1…
BP	GO:0045184	establishment of protein localization	1715	359	55	0.00311	0.032	0.153	3	Cdh1,Cct3,Bcap31,Use1,Braf,Hspb1,Hnrnpa2b1,Phax,Mcoln2,Chp1,Plcg1,Gle1,Cdk1,Nedd1,Tbc1d15,Ppp2ca,Rab10,Scfd1,Hif1a,Hsp90aa1,Ppp3cb,Xpo4,Tmbim6,Rab1b,Dnajc14,Hspd1,Stradb,Srp9,Nup35,Lrp2,Lin7c,Arhgap1,Rrbp1,Snx5,Arfgap1,Eps15,Ndc1,Rest,Sec61a1,Praf2,Chchd4,Exph5,Bicd2,Atg5,Picalm,Nploc4,Lrp1,Tram2,Ywhag,Stam2,Tmed9,Hspb11,Tcp1,Ssb,Vps25
BP	GO:0034613	cellular protein localization	1480	359	52	0.000405	0.035	0.145	3	Cdh1,Cct3,Bcap31,Braf,Hspb1,Hnrnpa2b1,Chp1,Sqstm1,Gle1,Cdk1,Nedd1,Tbc1d15,Ppp2ca,Rab10,Hsp90aa1,Xpo4,Ajuba,Nubp1,Ppil2,Banp,Hspd1,Stradb,Srp9,Nup35,Lrp2,Lin7c,Snx5,Plrg1,Pip5k1a,Ndc1,Actb,Sec61a1,Iqgap1,Trappc8,Chchd4,Exph5,Hectd1,Skp1a,Cnpy4,Bicd2,Picalm,Nploc4,Lrp1,Mis12,Tram2,Trim46,Ywhag,Stam2,Tcp1,Ssb,Mfhas1,Vps25
BP	GO:0071702	organic substance transport	2381	359	66	0.034	0.028	0.184	1	Cdh1,Mfsd10,Bcap31,Use1,Braf,Hspb1,Hnrnpa2b1,Phax,Mcoln2,Gltp,Chp1,Plcg1,Gle1,Cdk1,Tbc1d15,Ppp2ca,Rab10,Scfd1,Hif1a,Hsp90aa1,Emb,Ppp3cb,Xpo4,Slc7a8,Tmbim6,Rab1b,Dnajc14,Esyt1,Hspd1,Stradb,Abcb6,Slc45a3,Srp9,Nup35,Lrp2,Lin7c,Arhgap1,Rrbp1,Snx5,Arfgap1,Eps15,Ndc1,Rest,Actb,Sec61a1,Slco1b2,Praf2,Irak1,Chchd4,Exph5,Bicd2,Atg5,Picalm,Nploc4,Lrp1,Tram2,Lrrc8e,Ywhag,Stam2,Tmed9,Hspb11,Tcp1,Ssb,Ttpa,Ddi2…
BP	GO:0051649	establishment of localization in cell	1677	359	52	0.0167	0.031	0.145	1	Cdh1,Bcap31,Use1,Braf,Hspb1,Hnrnpa2b1,Phax,Chp1,Tex261,Gata2,Plcg1,Gle1,Cdk1,Tbc1d15,Ppp2ca,Rab10,Pld2,Scfd1,Hif1a,Hsp90aa1,Ppp3cb,Xpo4,Tmbim6,Rab1b,Hspd1,Stradb,Srp9,Nup35,Lrp2,Lin7c,Arhgap1,Snx5,Eps15,Ndc1,Uchl1,Sec61a1,Trappc8,Chchd4,Exph5,Bicd2,Atg5,Picalm,Nploc4,Mis12,Trim46,Spice1,Ywhag,Stam2,Tmed9,Hspb11,Ssb,Vps25
BP	GO:0046907	intracellular transport	1300	359	44	0.0108	0.034	0.123	2	Cdh1,Bcap31,Use1,Braf,Hspb1,Hnrnpa2b1,Phax,Chp1,Tex261,Gata2,Gle1,Cdk1,Tbc1d15,Ppp2ca,Rab10,Pld2,Scfd1,Hif1a,Hsp90aa1,Xpo4,Rab1b,Hspd1,Stradb,Srp9,Nup35,Lrp2,Arhgap1,Snx5,Eps15,Ndc1,Uchl1,Sec61a1,Trappc8,Chchd4,Exph5,Bicd2,Picalm,Nploc4,Trim46,Ywhag,Stam2,Hspb11,Ssb,Vps25
BP	GO:0042886	amide transport	1687	359	53	0.00918	0.031	0.148	1	Cdh1,Bcap31,Use1,Hspb1,Hnrnpa2b1,Phax,Mcoln2,Chp1,Plcg1,Gle1,Cdk1,Tbc1d15,Ppp2ca,Rab10,Scfd1,Hif1a,Hsp90aa1,Ppp3cb,Xpo4,Tmbim6,Rab1b,Dnajc14,Hspd1,Stradb,Srp9,Nup35,Lrp2,Lin7c,Arhgap1,Rrbp1,Snx5,Arfgap1,Eps15,Ndc1,Rest,Sec61a1,Slco1b2,Praf2,Chchd4,Exph5,Bicd2,Atg5,Picalm,Nploc4,Lrp1,Tram2,Ywhag,Stam2,Tmed9,Hspb11,Tcp1,Ssb,Vps25
BP	GO:0015833	peptide transport	1667	359	53	0.00648	0.032	0.148	2	Cdh1,Bcap31,Use1,Hspb1,Hnrnpa2b1,Phax,Mcoln2,Chp1,Plcg1,Gle1,Cdk1,Tbc1d15,Ppp2ca,Rab10,Scfd1,Hif1a,Hsp90aa1,Ppp3cb,Xpo4,Tmbim6,Rab1b,Dnajc14,Hspd1,Stradb,Srp9,Nup35,Lrp2,Lin7c,Arhgap1,Rrbp1,Snx5,Arfgap1,Eps15,Ndc1,Rest,Sec61a1,Slco1b2,Praf2,Chchd4,Exph5,Bicd2,Atg5,Picalm,Nploc4,Lrp1,Tram2,Ywhag,Stam2,Tmed9,Hspb11,Tcp1,Ssb,Vps25
BP	GO:0015031	protein transport	1618	359	52	0.00599	0.032	0.145	3	Cdh1,Bcap31,Use1,Hspb1,Hnrnpa2b1,Phax,Mcoln2,Chp1,Plcg1,Gle1,Cdk1,Tbc1d15,Ppp2ca,Rab10,Scfd1,Hif1a,Hsp90aa1,Ppp3cb,Xpo4,Tmbim6,Rab1b,Dnajc14,Hspd1,Stradb,Srp9,Nup35,Lrp2,Lin7c,Arhgap1,Rrbp1,Snx5,Arfgap1,Eps15,Ndc1,Rest,Sec61a1,Praf2,Chchd4,Exph5,Bicd2,Atg5,Picalm,Nploc4,Lrp1,Tram2,Ywhag,Stam2,Tmed9,Hspb11,Tcp1,Ssb,Vps25
BP	GO:0009987	cellular process	16317	359	302	0.0125	0.019	0.841	1	Dgke,Cdh1,Mfsd10,Hpn,Ube2c,Cct3,Gtf2h4,Tubb5,Bcap31,Use1,Braf,Clpp,Atp5d,Ssbp2,Col5a3,Hspb1,Hnrnpa2b1,Mcm5,Pcyt1a,Fblim1,Ptbp1,Eif1b,Rps18,Ncaph2,Rnmt,Tusc2,Vac14,Mcoln2,Akt1s1,Pgam1,Gltp,Brms1l,Med15,St3gal1,Chp1,Hps5,Tex261,Psmb1,Gata2,Sqstm1,Lcorl,Ube2a,Atxn10,Plcg1,Phf23,Pnpo,Mrpl58,Alox12e,Gle1,Clvs2,Utrn,Cdk1,Hbs1l,Nedd1,Tbc1d15,Cdc34,Mdh1,Ppp2ca,Med7,Vdac1,Btg2,Smc6,Dcdc2c,Rab10,Pld2,Scfd1…
BP	GO:0008152	metabolic process	11180	359	238	5.56e-06	0.021	0.663	1	Dgke,Cdh1,Hpn,Ube2c,Cct3,Gtf2h4,Bcap31,Braf,Clpp,Atp5d,Ssbp2,Hspb1,Hnrnpa2b1,Mcm5,Pcyt1a,Ptbp1,Eif1b,Rps18,Rnmt,Tusc2,Vac14,Akt1s1,Pgam1,Brms1l,Med15,St3gal1,Chp1,Psmb1,Gata2,Sqstm1,Lcorl,Ube2a,Plcg1,Phf23,Pnpo,Mrpl58,Alox12e,Gle1,Cdk1,Hbs1l,Cdc34,Mdh1,Ppp2ca,Med7,Vdac1,Btg2,Smc6,Pld2,Scfd1,Polr2h,Adck1,Hif1a,Entpd5,Fcf1,Hsp90aa1,Golm1,Ppp3cb,Ajuba,Tgm1,Trmu,Nubp1,Glyr1,Nit2,Ppil2,Tmbim6,Larp4,Pr…
BP	GO:0044238	primary metabolic process	10186	359	221	1.14e-05	0.022	0.616	2	Dgke,Cdh1,Hpn,Ube2c,Cct3,Gtf2h4,Bcap31,Braf,Clpp,Atp5d,Ssbp2,Hspb1,Hnrnpa2b1,Mcm5,Pcyt1a,Ptbp1,Eif1b,Rps18,Rnmt,Vac14,Akt1s1,Pgam1,Brms1l,Med15,St3gal1,Chp1,Psmb1,Gata2,Sqstm1,Lcorl,Ube2a,Plcg1,Phf23,Mrpl58,Alox12e,Gle1,Cdk1,Hbs1l,Cdc34,Mdh1,Ppp2ca,Med7,Btg2,Smc6,Pld2,Polr2h,Adck1,Hif1a,Entpd5,Fcf1,Hsp90aa1,Golm1,Ppp3cb,Ajuba,Tgm1,Trmu,Nit2,Ppil2,Tmbim6,Larp4,Prr13,Pisd,Cebpz,Wdr46,Cndp2,Rab1b,Mu…
BP	GO:0071704	organic substance metabolic process	10623	359	228	1.17e-05	0.021	0.635	2	Dgke,Cdh1,Hpn,Ube2c,Cct3,Gtf2h4,Bcap31,Braf,Clpp,Atp5d,Ssbp2,Hspb1,Hnrnpa2b1,Mcm5,Pcyt1a,Ptbp1,Eif1b,Rps18,Rnmt,Vac14,Akt1s1,Pgam1,Brms1l,Med15,St3gal1,Chp1,Psmb1,Gata2,Sqstm1,Lcorl,Ube2a,Plcg1,Phf23,Pnpo,Mrpl58,Alox12e,Gle1,Cdk1,Hbs1l,Cdc34,Mdh1,Ppp2ca,Med7,Btg2,Smc6,Pld2,Polr2h,Adck1,Hif1a,Entpd5,Fcf1,Hsp90aa1,Golm1,Ppp3cb,Ajuba,Tgm1,Trmu,Nit2,Ppil2,Tmbim6,Larp4,Prr13,Pisd,Cebpz,Wdr46,Cndp2,Rab…
BP	GO:0043170	macromolecule metabolic process	9142	359	200	0.000117	0.022	0.557	3	Cdh1,Hpn,Ube2c,Cct3,Gtf2h4,Bcap31,Braf,Clpp,Ssbp2,Hspb1,Hnrnpa2b1,Mcm5,Ptbp1,Eif1b,Rps18,Rnmt,Akt1s1,Pgam1,Brms1l,Med15,St3gal1,Chp1,Psmb1,Gata2,Sqstm1,Lcorl,Ube2a,Phf23,Mrpl58,Gle1,Cdk1,Hbs1l,Cdc34,Ppp2ca,Med7,Btg2,Smc6,Pld2,Polr2h,Adck1,Hif1a,Entpd5,Fcf1,Hsp90aa1,Ppp3cb,Ajuba,Tgm1,Trmu,Ppil2,Tmbim6,Larp4,Prr13,Pisd,Cebpz,Wdr46,Cndp2,Rab1b,Mus81,Mms19,Poll,Banp,Pa2g4,Shmt2,Usp16,Iscu,Stag2,Hspd1…
BP	GO:0010467	gene expression	5238	359	124	0.00753	0.024	0.345	4	Cdh1,Hpn,Gtf2h4,Braf,Ssbp2,Hnrnpa2b1,Ptbp1,Eif1b,Rps18,Rnmt,Brms1l,Med15,Chp1,Gata2,Sqstm1,Lcorl,Mrpl58,Gle1,Cdk1,Hbs1l,Ppp2ca,Med7,Btg2,Polr2h,Hif1a,Fcf1,Ppp3cb,Ajuba,Trmu,Tmbim6,Larp4,Prr13,Pisd,Cebpz,Wdr46,Mms19,Banp,Pa2g4,Shmt2,Usp16,Iscu,Stag2,Wdr75,Rbbp5,Rnf2,Srp9,Suv39h2,Mllt10,Wdr5,Nup35,Lrp2,Rrbp1,Actl6a,Wwtr1,Ints3,Plrg1,Rars2,Psip1,Rest,Mapkapk5,Pcsk6,Rbmx,Irak1,Coprs,Irx3,Dcps,Pwp2,Ar…
BP	GO:1901360	organic cyclic compound metabolic process	5794	359	136	0.00277	0.023	0.379	3	Cdh1,Hpn,Cct3,Gtf2h4,Atp5d,Ssbp2,Hnrnpa2b1,Mcm5,Ptbp1,Rnmt,Pgam1,Brms1l,Med15,Chp1,Gata2,Sqstm1,Lcorl,Ube2a,Pnpo,Cdk1,Mdh1,Ppp2ca,Med7,Btg2,Smc6,Polr2h,Hif1a,Entpd5,Fcf1,Hsp90aa1,Ppp3cb,Ajuba,Trmu,Tmbim6,Prr13,Cebpz,Wdr46,Mus81,Mms19,Poll,Acot9,Banp,Pa2g4,Shmt2,Usp16,Stag2,Hspd1,Wdr75,Abcb6,Rbbp5,Rnf2,Suv39h2,Mcm10,Mllt10,Wdr5,Nup35,Lrp2,Actl6a,Wwtr1,Ints3,Plrg1,Rars2,Psip1,Ak2,Rest,Mapkapk5,Rbmx…
BP	GO:0009058	biosynthetic process	5762	359	144	1.49e-05	0.025	0.401	2	Cdh1,Hpn,Cct3,Gtf2h4,Atp5d,Ssbp2,Hspb1,Hnrnpa2b1,Mcm5,Pcyt1a,Eif1b,Rps18,Vac14,Pgam1,Brms1l,Med15,St3gal1,Chp1,Gata2,Sqstm1,Lcorl,Plcg1,Pnpo,Mrpl58,Gle1,Cdk1,Hbs1l,Ppp2ca,Med7,Btg2,Pld2,Polr2h,Hif1a,Entpd5,Hsp90aa1,Ppp3cb,Ajuba,Tmbim6,Larp4,Prr13,Pisd,Cebpz,Mus81,Mms19,Scd2,Poll,Banp,Pa2g4,Shmt2,Usp16,Stag2,Hspd1,Wdr75,Abcb6,Slc45a3,Rbbp5,Rnf2,Srp9,Suv39h2,Mcm10,Mllt10,Wdr5,Nup35,Lrp2,Rrbp1,Actl6…
BP	GO:1901576	organic substance biosynthetic process	5675	359	142	1.92e-05	0.025	0.396	3	Cdh1,Hpn,Cct3,Gtf2h4,Atp5d,Ssbp2,Hspb1,Hnrnpa2b1,Mcm5,Pcyt1a,Eif1b,Rps18,Vac14,Pgam1,Brms1l,Med15,St3gal1,Chp1,Gata2,Sqstm1,Lcorl,Plcg1,Pnpo,Mrpl58,Gle1,Cdk1,Hbs1l,Ppp2ca,Med7,Btg2,Pld2,Polr2h,Hif1a,Entpd5,Hsp90aa1,Ppp3cb,Ajuba,Tmbim6,Larp4,Prr13,Pisd,Cebpz,Mus81,Mms19,Scd2,Poll,Banp,Pa2g4,Shmt2,Usp16,Stag2,Wdr75,Abcb6,Slc45a3,Rbbp5,Rnf2,Srp9,Suv39h2,Mcm10,Mllt10,Wdr5,Nup35,Lrp2,Rrbp1,Actl6a,Wwtr…
BP	GO:0009059	macromolecule biosynthetic process	4774	359	121	0.000262	0.025	0.337	4	Cdh1,Hpn,Cct3,Gtf2h4,Ssbp2,Hspb1,Hnrnpa2b1,Mcm5,Eif1b,Rps18,Brms1l,Med15,St3gal1,Chp1,Gata2,Sqstm1,Lcorl,Mrpl58,Gle1,Cdk1,Hbs1l,Ppp2ca,Med7,Btg2,Polr2h,Hif1a,Entpd5,Hsp90aa1,Ppp3cb,Ajuba,Tmbim6,Larp4,Prr13,Cebpz,Mus81,Mms19,Poll,Banp,Pa2g4,Shmt2,Usp16,Stag2,Wdr75,Rbbp5,Rnf2,Srp9,Suv39h2,Mcm10,Mllt10,Wdr5,Nup35,Lrp2,Rrbp1,Actl6a,Wwtr1,Rars2,Psip1,Rest,Mapkapk5,Rbmx,Irak1,Coprs,Irx3,Arid2,Agl,Tcea1…
BP	GO:0006807	nitrogen compound metabolic process	9669	359	211	3e-05	0.022	0.588	2	Cdh1,Hpn,Ube2c,Cct3,Gtf2h4,Bcap31,Braf,Clpp,Atp5d,Ssbp2,Hspb1,Hnrnpa2b1,Mcm5,Pcyt1a,Ptbp1,Eif1b,Rps18,Rnmt,Akt1s1,Pgam1,Brms1l,Med15,St3gal1,Chp1,Psmb1,Gata2,Sqstm1,Lcorl,Ube2a,Phf23,Pnpo,Mrpl58,Gle1,Cdk1,Hbs1l,Cdc34,Mdh1,Ppp2ca,Med7,Btg2,Smc6,Polr2h,Adck1,Hif1a,Entpd5,Fcf1,Hsp90aa1,Ppp3cb,Ajuba,Tgm1,Trmu,Nit2,Ppil2,Tmbim6,Larp4,Prr13,Pisd,Cebpz,Wdr46,Cndp2,Rab1b,Mus81,Mms19,Poll,Acot9,Banp,Pa2g4…
BP	GO:0044237	cellular metabolic process	10036	359	230	3.63e-09	0.023	0.641	2	Dgke,Cdh1,Hpn,Ube2c,Cct3,Gtf2h4,Bcap31,Braf,Clpp,Atp5d,Ssbp2,Hspb1,Hnrnpa2b1,Mcm5,Pcyt1a,Ptbp1,Eif1b,Rps18,Rnmt,Tusc2,Vac14,Akt1s1,Pgam1,Brms1l,Med15,St3gal1,Chp1,Psmb1,Gata2,Sqstm1,Lcorl,Ube2a,Plcg1,Phf23,Pnpo,Mrpl58,Alox12e,Gle1,Cdk1,Hbs1l,Cdc34,Mdh1,Ppp2ca,Med7,Vdac1,Btg2,Smc6,Pld2,Scfd1,Polr2h,Adck1,Hif1a,Entpd5,Fcf1,Hsp90aa1,Ppp3cb,Ajuba,Tgm1,Trmu,Nubp1,Nit2,Ppil2,Tmbim6,Larp4,Prr13,Pisd,Ceb…
BP	GO:0044260	cellular macromolecule metabolic process	7805	359	181	1.17e-05	0.023	0.504	3	Cdh1,Hpn,Ube2c,Cct3,Gtf2h4,Bcap31,Braf,Clpp,Ssbp2,Hspb1,Hnrnpa2b1,Mcm5,Ptbp1,Eif1b,Rps18,Rnmt,Akt1s1,Brms1l,Med15,St3gal1,Chp1,Psmb1,Gata2,Sqstm1,Lcorl,Ube2a,Phf23,Mrpl58,Gle1,Cdk1,Hbs1l,Cdc34,Ppp2ca,Med7,Btg2,Smc6,Pld2,Polr2h,Adck1,Hif1a,Entpd5,Hsp90aa1,Ppp3cb,Ajuba,Tgm1,Ppil2,Tmbim6,Larp4,Prr13,Cebpz,Rab1b,Mus81,Mms19,Poll,Banp,Pa2g4,Shmt2,Usp16,Stag2,Hspd1,Wdr75,Stradb,Psmd1,Rbbp5,Rnf2,Srp9,Su…
BP	GO:0034641	cellular nitrogen compound metabolic process	6149	359	159	6.25e-08	0.026	0.443	3	Cdh1,Hpn,Cct3,Gtf2h4,Atp5d,Ssbp2,Hnrnpa2b1,Mcm5,Ptbp1,Eif1b,Rps18,Rnmt,Pgam1,Brms1l,Med15,Chp1,Gata2,Sqstm1,Lcorl,Ube2a,Pnpo,Mrpl58,Gle1,Cdk1,Hbs1l,Mdh1,Ppp2ca,Med7,Btg2,Smc6,Polr2h,Hif1a,Entpd5,Fcf1,Hsp90aa1,Ppp3cb,Ajuba,Trmu,Nit2,Tmbim6,Larp4,Prr13,Cebpz,Wdr46,Mus81,Mms19,Poll,Acot9,Banp,Pa2g4,Shmt2,Usp16,Stag2,Hspd1,Wdr75,Abcb6,Dnpep,Rbbp5,Rnf2,Srp9,Suv39h2,Mcm10,Mllt10,Wdr5,Nup35,Lrp2,Rrbp1,A…
BP	GO:0043603	cellular amide metabolic process	987	359	38	0.00266	0.039	0.106	4	Eif1b,Rps18,Pgam1,Mrpl58,Gle1,Hbs1l,Btg2,Nit2,Larp4,Acot9,Pa2g4,Shmt2,Usp16,Dnpep,Srp9,Rrbp1,Rars2,Mapkapk5,Pcsk6,Mrps10,Eef2k,Eif1,Cnot1,Paip2,Picalm,Ppp1ca,Rpl7,Tnrc6b,B4galt3,Eif1a,Eif4b,Rpl18,Rpl3,Gstp1,Rpl23,Rpl31,Ppp1ca,Gstp1
BP	GO:0006518	peptide metabolic process	771	359	34	0.000486	0.044	0.095	5	Eif1b,Rps18,Mrpl58,Gle1,Hbs1l,Btg2,Larp4,Pa2g4,Shmt2,Usp16,Dnpep,Srp9,Rrbp1,Rars2,Mapkapk5,Pcsk6,Mrps10,Eef2k,Eif1,Cnot1,Paip2,Picalm,Ppp1ca,Rpl7,Tnrc6b,Eif1a,Eif4b,Rpl18,Rpl3,Gstp1,Rpl23,Rpl31,Ppp1ca,Gstp1
BP	GO:0046483	heterocycle metabolic process	5574	359	135	0.000479	0.024	0.376	3	Cdh1,Hpn,Cct3,Gtf2h4,Atp5d,Ssbp2,Hnrnpa2b1,Mcm5,Ptbp1,Rnmt,Pgam1,Brms1l,Med15,Chp1,Gata2,Sqstm1,Lcorl,Ube2a,Pnpo,Cdk1,Mdh1,Ppp2ca,Med7,Btg2,Smc6,Polr2h,Hif1a,Entpd5,Fcf1,Hsp90aa1,Ppp3cb,Ajuba,Trmu,Tmbim6,Prr13,Cebpz,Wdr46,Mus81,Mms19,Poll,Acot9,Banp,Pa2g4,Shmt2,Usp16,Stag2,Hspd1,Wdr75,Abcb6,Rbbp5,Rnf2,Suv39h2,Mcm10,Mllt10,Wdr5,Nup35,Lrp2,Actl6a,Wwtr1,Ints3,Plrg1,Rars2,Psip1,Ak2,Rest,Mapkapk5,Rbmx…
BP	GO:0006725	cellular aromatic compound metabolic process	5627	359	135	0.000854	0.024	0.376	3	Cdh1,Hpn,Cct3,Gtf2h4,Atp5d,Ssbp2,Hnrnpa2b1,Mcm5,Ptbp1,Rnmt,Pgam1,Brms1l,Med15,Chp1,Gata2,Sqstm1,Lcorl,Ube2a,Pnpo,Cdk1,Mdh1,Ppp2ca,Med7,Btg2,Smc6,Polr2h,Hif1a,Entpd5,Fcf1,Hsp90aa1,Ppp3cb,Ajuba,Trmu,Tmbim6,Prr13,Cebpz,Wdr46,Mus81,Mms19,Poll,Acot9,Banp,Pa2g4,Shmt2,Usp16,Stag2,Hspd1,Wdr75,Abcb6,Rbbp5,Rnf2,Suv39h2,Mcm10,Mllt10,Wdr5,Nup35,Lrp2,Actl6a,Wwtr1,Ints3,Plrg1,Rars2,Psip1,Ak2,Rest,Mapkapk5,Rbmx…
BP	GO:0006139	nucleobase-containing compound metabolic process	5447	359	131	0.00127	0.024	0.365	4	Cdh1,Hpn,Cct3,Gtf2h4,Atp5d,Ssbp2,Hnrnpa2b1,Mcm5,Ptbp1,Rnmt,Pgam1,Brms1l,Med15,Chp1,Gata2,Sqstm1,Lcorl,Ube2a,Cdk1,Mdh1,Ppp2ca,Med7,Btg2,Smc6,Polr2h,Hif1a,Entpd5,Fcf1,Hsp90aa1,Ppp3cb,Ajuba,Trmu,Tmbim6,Prr13,Cebpz,Wdr46,Mus81,Mms19,Poll,Acot9,Banp,Pa2g4,Shmt2,Usp16,Stag2,Hspd1,Wdr75,Rbbp5,Rnf2,Suv39h2,Mcm10,Mllt10,Wdr5,Nup35,Lrp2,Actl6a,Wwtr1,Ints3,Plrg1,Rars2,Psip1,Ak2,Rest,Mapkapk5,Rbmx,Irak1,Prps…
BP	GO:0090304	nucleic acid metabolic process	4887	359	120	0.00178	0.025	0.334	5	Cdh1,Hpn,Cct3,Gtf2h4,Ssbp2,Hnrnpa2b1,Mcm5,Ptbp1,Rnmt,Brms1l,Med15,Chp1,Gata2,Sqstm1,Lcorl,Ube2a,Cdk1,Ppp2ca,Med7,Btg2,Smc6,Polr2h,Hif1a,Fcf1,Hsp90aa1,Ppp3cb,Ajuba,Trmu,Tmbim6,Prr13,Cebpz,Wdr46,Mus81,Mms19,Poll,Banp,Pa2g4,Usp16,Stag2,Hspd1,Wdr75,Rbbp5,Rnf2,Suv39h2,Mcm10,Mllt10,Wdr5,Nup35,Lrp2,Actl6a,Wwtr1,Ints3,Plrg1,Rars2,Psip1,Rest,Mapkapk5,Rbmx,Irak1,Coprs,Irx3,Dcps,Pwp2,Arid2,Tcea1,Ctnnd1,Chch…
BP	GO:0044249	cellular biosynthetic process	5585	359	138	8.59e-05	0.025	0.384	3	Cdh1,Hpn,Cct3,Gtf2h4,Atp5d,Ssbp2,Hspb1,Hnrnpa2b1,Mcm5,Pcyt1a,Eif1b,Rps18,Vac14,Pgam1,Brms1l,Med15,St3gal1,Chp1,Gata2,Sqstm1,Lcorl,Pnpo,Mrpl58,Gle1,Cdk1,Hbs1l,Ppp2ca,Med7,Btg2,Pld2,Polr2h,Hif1a,Entpd5,Hsp90aa1,Ppp3cb,Ajuba,Tmbim6,Larp4,Prr13,Pisd,Cebpz,Mus81,Mms19,Scd2,Poll,Banp,Pa2g4,Shmt2,Usp16,Stag2,Wdr75,Abcb6,Slc45a3,Rbbp5,Rnf2,Srp9,Suv39h2,Mcm10,Mllt10,Wdr5,Nup35,Lrp2,Rrbp1,Actl6a,Wwtr1,Pip5…
BP	GO:0044271	cellular nitrogen compound biosynthetic process	4675	359	119	0.000281	0.025	0.331	4	Cdh1,Hpn,Cct3,Gtf2h4,Atp5d,Ssbp2,Hnrnpa2b1,Eif1b,Rps18,Pgam1,Brms1l,Med15,Chp1,Gata2,Sqstm1,Lcorl,Pnpo,Mrpl58,Gle1,Hbs1l,Ppp2ca,Med7,Btg2,Polr2h,Hif1a,Entpd5,Hsp90aa1,Ppp3cb,Ajuba,Tmbim6,Larp4,Prr13,Cebpz,Mms19,Poll,Banp,Pa2g4,Shmt2,Usp16,Stag2,Wdr75,Abcb6,Rbbp5,Rnf2,Srp9,Suv39h2,Mllt10,Wdr5,Nup35,Lrp2,Rrbp1,Actl6a,Wwtr1,Rars2,Psip1,Ak2,Rest,Mapkapk5,Rbmx,Irak1,Prps1,Coprs,Irx3,Pdxk,Arid2,Tcea1,C…
BP	GO:0043604	amide biosynthetic process	736	359	30	0.013	0.041	0.084	5	Eif1b,Rps18,Mrpl58,Gle1,Hbs1l,Btg2,Larp4,Pa2g4,Shmt2,Usp16,Srp9,Rrbp1,Rars2,Mapkapk5,Mrps10,Eef2k,Eif1,Cnot1,Paip2,Ppp1ca,Rpl7,Tnrc6b,B4galt3,Eif1a,Eif4b,Rpl18,Rpl3,Rpl23,Rpl31,Ppp1ca
BP	GO:0043043	peptide biosynthetic process	637	359	29	0.00215	0.046	0.081	6	Eif1b,Rps18,Mrpl58,Gle1,Hbs1l,Btg2,Larp4,Pa2g4,Shmt2,Usp16,Srp9,Rrbp1,Rars2,Mapkapk5,Mrps10,Eef2k,Eif1,Cnot1,Paip2,Ppp1ca,Rpl7,Tnrc6b,Eif1a,Eif4b,Rpl18,Rpl3,Rpl23,Rpl31,Ppp1ca
BP	GO:0034645	cellular macromolecule biosynthetic process	4666	359	117	0.000878	0.025	0.326	4	Cdh1,Cct3,Gtf2h4,Ssbp2,Hnrnpa2b1,Mcm5,Eif1b,Rps18,Brms1l,Med15,St3gal1,Chp1,Gata2,Sqstm1,Lcorl,Mrpl58,Gle1,Cdk1,Hbs1l,Ppp2ca,Med7,Btg2,Polr2h,Hif1a,Entpd5,Hsp90aa1,Ppp3cb,Ajuba,Tmbim6,Larp4,Prr13,Cebpz,Mus81,Mms19,Poll,Banp,Pa2g4,Shmt2,Usp16,Stag2,Wdr75,Rbbp5,Rnf2,Srp9,Suv39h2,Mcm10,Mllt10,Wdr5,Nup35,Lrp2,Rrbp1,Actl6a,Wwtr1,Rars2,Psip1,Rest,Mapkapk5,Rbmx,Irak1,Coprs,Irx3,Arid2,Agl,Tcea1,Ctnnd1,Se…
BP	GO:0006412	translation	619	359	29	0.0012	0.047	0.081	5	Eif1b,Rps18,Mrpl58,Gle1,Hbs1l,Btg2,Larp4,Pa2g4,Shmt2,Usp16,Srp9,Rrbp1,Rars2,Mapkapk5,Mrps10,Eef2k,Eif1,Cnot1,Paip2,Ppp1ca,Rpl7,Tnrc6b,Eif1a,Eif4b,Rpl18,Rpl3,Rpl23,Rpl31,Ppp1ca
BP	GO:0019222	regulation of metabolic process	6312	359	143	0.00982	0.023	0.398	2	Cdh1,Hpn,Cct3,Gtf2h4,Bcap31,Braf,Ssbp2,Hspb1,Hnrnpa2b1,Ptbp1,Tusc2,Vac14,Akt1s1,Pgam1,Brms1l,Med15,Chp1,Gata2,Sqstm1,Lcorl,Phf23,Mrpl58,Gle1,Cdk1,Ppp2ca,Med7,Vdac1,Btg2,Scfd1,Hif1a,Entpd5,Hsp90aa1,Golm1,Ppp3cb,Ajuba,Tmbim6,Larp4,Prr13,Cebpz,Rab1b,Mms19,Banp,Pa2g4,Shmt2,Pnpla2,Usp16,Mfsd8,Stag2,Hspd1,Wdr75,Stradb,Psmd1,Slc45a3,Rbbp5,Rnf2,Srp9,Suv39h2,Mllt10,Abi2,Wdr5,Nup35,Lrp2,Actl6a,Wwtr1,Psip1,…
BP	GO:0031323	regulation of cellular metabolic process	5909	359	136	0.00863	0.023	0.379	3	Cdh1,Hpn,Cct3,Gtf2h4,Bcap31,Braf,Ssbp2,Hspb1,Hnrnpa2b1,Ptbp1,Tusc2,Vac14,Akt1s1,Pgam1,Brms1l,Med15,Chp1,Gata2,Sqstm1,Lcorl,Phf23,Mrpl58,Gle1,Cdk1,Ppp2ca,Med7,Vdac1,Btg2,Scfd1,Hif1a,Entpd5,Hsp90aa1,Ppp3cb,Ajuba,Tmbim6,Larp4,Prr13,Cebpz,Rab1b,Mms19,Banp,Pa2g4,Shmt2,Pnpla2,Usp16,Mfsd8,Stag2,Hspd1,Wdr75,Stradb,Slc45a3,Rbbp5,Rnf2,Srp9,Suv39h2,Mllt10,Abi2,Wdr5,Nup35,Lrp2,Actl6a,Wwtr1,Psip1,Eps15,Psmc2,…
BP	GO:0031325	positive regulation of cellular metabolic process	3062	359	82	0.00866	0.027	0.228	4	Cdh1,Hpn,Cct3,Bcap31,Braf,Ssbp2,Hspb1,Hnrnpa2b1,Ptbp1,Vac14,Chp1,Gata2,Sqstm1,Phf23,Cdk1,Ppp2ca,Med7,Btg2,Hif1a,Entpd5,Hsp90aa1,Ppp3cb,Ajuba,Larp4,Cebpz,Rab1b,Mms19,Banp,Pnpla2,Usp16,Stag2,Hspd1,Wdr75,Stradb,Slc45a3,Mllt10,Abi2,Wdr5,Wwtr1,Psip1,Eps15,Psmc2,Rest,Mapkapk5,Ulk1,Ltbr,Iqgap1,Rbmx,Irak1,Arid2,Tcea1,Ctnnd1,Chchd4,Fnip1,Cnot1,Oxsr1,Aifm1,Otud4,Mical2,Nfe2l1,Supt3,Picalm,Rere,Lrp1,Cop1,Ut…
BP	GO:0071840	cellular component organization or biogenesis	5858	359	153	9.67e-08	0.026	0.426	1	Cdh1,Hpn,Ube2c,Cct3,Gtf2h4,Tubb5,Use1,Braf,Clpp,Col5a3,Hspb1,Hnrnpa2b1,Fblim1,Rps18,Ncaph2,Mcoln2,Akt1s1,Gltp,Brms1l,Chp1,Hps5,Gata2,Sqstm1,Ube2a,Atxn10,Phf23,Mrpl58,Gle1,Clvs2,Utrn,Cdk1,Nedd1,Tbc1d15,Cdc34,Ppp2ca,Vdac1,Btg2,Smc6,Rab10,Pld2,Scfd1,Hif1a,Fcf1,Hsp90aa1,Golm1,Ajuba,Nubp1,Cxadr,Lima1,Larp4,Wdr46,Rab1b,Mus81,Mms19,Banp,Pa2g4,Shmt2,Pnpla2,Usp16,Mfsd8,Iscu,Stag2,Hspd1,Wdr75,Stradb,Rbbp5,…
BP	GO:0044085	cellular component biogenesis	2846	359	76	0.0245	0.027	0.212	2	Cdh1,Ube2c,Cct3,Tubb5,Braf,Clpp,Fblim1,Rps18,Mcoln2,Chp1,Sqstm1,Atxn10,Phf23,Cdk1,Cdc34,Ppp2ca,Scfd1,Fcf1,Hsp90aa1,Ajuba,Nubp1,Lima1,Wdr46,Rab1b,Mms19,Pa2g4,Shmt2,Usp16,Iscu,Stag2,Wdr75,Abi2,Wdr5,Wwtr1,Pip5k1a,Adgrl2,Psip1,Eps15,Ndc1,Capzb,Rest,Ulk1,Iqgap1,Psmd8,Rbmx,Irak1,Pwp2,Trappc8,Exosc1,Eef2k,Fnip1,Cnot1,Aifm1,Atp6v0a2,Atg5,Atp6v0a4,Picalm,Tmem120a,Baz2a,Mis12,Smc1a,Utp15,Ttc19,Wdr55,Wdr74,…
BP	GO:0016043	cellular component organization	5690	359	143	1.19e-05	0.025	0.398	2	Cdh1,Hpn,Ube2c,Cct3,Gtf2h4,Tubb5,Use1,Braf,Clpp,Col5a3,Hspb1,Hnrnpa2b1,Fblim1,Ncaph2,Mcoln2,Akt1s1,Gltp,Brms1l,Chp1,Hps5,Gata2,Sqstm1,Ube2a,Atxn10,Phf23,Mrpl58,Gle1,Clvs2,Utrn,Cdk1,Nedd1,Tbc1d15,Cdc34,Ppp2ca,Vdac1,Btg2,Smc6,Rab10,Pld2,Scfd1,Hif1a,Hsp90aa1,Golm1,Ajuba,Nubp1,Cxadr,Lima1,Larp4,Rab1b,Mus81,Mms19,Banp,Shmt2,Pnpla2,Usp16,Mfsd8,Iscu,Stag2,Hspd1,Stradb,Rbbp5,Rnf2,Suv39h2,Abi2,Wdr5,Nup35,…
BP	GO:0006996	organelle organization	3397	359	99	6.96e-06	0.029	0.276	3	Ube2c,Cct3,Gtf2h4,Tubb5,Use1,Braf,Hnrnpa2b1,Ncaph2,Brms1l,Chp1,Hps5,Gata2,Sqstm1,Ube2a,Atxn10,Phf23,Clvs2,Cdk1,Nedd1,Tbc1d15,Vdac1,Smc6,Rab10,Scfd1,Hif1a,Hsp90aa1,Golm1,Ajuba,Nubp1,Cxadr,Lima1,Larp4,Rab1b,Mus81,Banp,Pnpla2,Usp16,Mfsd8,Stag2,Hspd1,Stradb,Rbbp5,Rnf2,Suv39h2,Abi2,Wdr5,Nup35,Snx5,Stmn3,Actl6a,Wwtr1,Tpm3,Pip5k1a,Ndc1,Capzb,Rest,Mapkapk5,Ulk1,Actb,Sec61a1,Coprs,Pwp2,Arid2,Trappc8,Chchd…
BP	GO:0051276	chromosome organization	1087	359	38	0.0253	0.035	0.106	4	Ube2c,Cct3,Gtf2h4,Hnrnpa2b1,Ncaph2,Brms1l,Gata2,Ube2a,Phf23,Cdk1,Smc6,Hsp90aa1,Banp,Usp16,Stag2,Rbbp5,Rnf2,Suv39h2,Wdr5,Actl6a,Ndc1,Rest,Mapkapk5,Coprs,Arid2,Setd5,Helq,Emsy,Skp1a,Atg5,Supt3,Rere,Mis12,Smc1a,Mcmbp,Slx1b,Chd4,Tcp1

## Sheet: GO Cellular component
domain	term.id	term name	term.size(T)	query.size(Q)	overlap.size(Q∩T)	adjusted.p-value	(Q∩T)/T	(Q∩T)/Q	local.hierarchy.depth	participated.genes
CC	GO:0070161	anchoring junction	288	359	18	0.00388	0.062	0.05	1	Cdh1,Fblim1,Zfyve21,Ajuba,Nectin3,Cxadr,Lima1,Rsu1,Abi2,Lin7c,Adam15,Actb,Iqgap1,Ctnnd1,Ppp1ca,Pvr,Smagp,Ppp1ca
CC	GO:0005912	adherens junction	271	359	18	0.00161	0.066	0.05	2	Cdh1,Fblim1,Zfyve21,Ajuba,Nectin3,Cxadr,Lima1,Rsu1,Abi2,Lin7c,Adam15,Actb,Iqgap1,Ctnnd1,Ppp1ca,Pvr,Smagp,Ppp1ca
CC	GO:0005913	cell-cell adherens junction	82	359	9	0.0215	0.11	0.025	3	Cdh1,Nectin3,Cxadr,Abi2,Ctnnd1,Ppp1ca,Pvr,Smagp,Ppp1ca
CC	GO:0031974	membrane-enclosed lumen	4140	359	130	1.36e-11	0.031	0.362	1	Gtf2h4,Tubb5,Clpp,Hbp1,Hnrnpa2b1,Mcm5,Fblim1,Phax,Ncaph2,Rnmt,Brms1l,Med15,Psmb1,Gata2,Sqstm1,Ube2a,Cwc25,Phf23,Pnpo,Mrpl58,Gle1,Utrn,Cdk1,Cdc34,Med7,Vdac1,Smc6,Polr2h,Hif1a,Fcf1,Xpo4,Ajuba,Trmu,Glyr1,Ppil2,Cxadr,Mrpl28,Wdr46,Cndp2,Mus81,Mms19,Banp,Pa2g4,Shmt2,Pnpla2,Mfsd8,Iscu,Stag2,Hspd1,Wdr75,Abcb6,Rbbp5,Rnf2,Kifap3,Mcm10,Mllt10,Wdr5,Nup35,Lrp2,Actl6a,Wwtr1,Ints3,Plrg1,Pip5k1a,Rars2,Erp44,Psip…
CC	GO:0043226	organelle	11903	359	280	8.16e-18	0.024	0.78	1	Dgke,Cdh1,S100a6,Mfsd10,Hpn,Ube2c,Cct3,Gtf2h4,Tubb5,Gramd3,Bcap31,Use1,Braf,Clpp,Hbp1,Atp5d,Ssbp2,Hspb1,Hnrnpa2b1,Mcm5,Pcyt1a,Fblim1,Ptbp1,Phax,Rps18,Ncaph2,Rnmt,Tusc2,Vac14,Mcoln2,Akt1s1,Pgam1,Brms1l,Med15,St3gal1,Chp1,Tex261,Psmb1,Gata2,Sqstm1,Lcorl,Ube2a,Plcg1,Cwc25,Phf23,Pnpo,Mrpl58,Atp6v1e1,Gle1,Clvs2,Utrn,Cdk1,Nedd1,Tbc1d15,Cdc34,Mdh1,Ppp2ca,Med7,Vdac1,Smc6,Dcdc2c,Rab10,Pld2,Scfd1,Polr2h,Ad…
CC	GO:0043228	non-membrane-bounded organelle	4147	359	115	3.83e-06	0.028	0.32	2	Cdh1,Cct3,Tubb5,Gramd3,Bcap31,Hspb1,Hnrnpa2b1,Fblim1,Phax,Rps18,Ncaph2,Rnmt,Brms1l,Chp1,Sqstm1,Ube2a,Mrpl58,Gle1,Utrn,Cdk1,Nedd1,Ppp2ca,Vdac1,Smc6,Polr2h,Fam161b,Fcf1,Ppp3cb,Ajuba,Nubp1,Glyr1,Nit2,Lima1,Larp4,Mrpl28,Wdr46,Mus81,Mms19,Pa2g4,Shmt2,Pnpla2,Stag2,Wdr75,Rbbp5,Rnf2,Kifap3,Suv39h2,Mcm10,Abi2,Wdr5,Rrbp1,Actl6a,Ints3,Tpm3,Plrg1,Psip1,Ndc1,Capzb,Psmc2,Rest,Mapkapk5,Actb,Iqgap1,Rbmx,Wdr13,Ir…
CC	GO:0043227	membrane-bounded organelle	10644	359	255	5.4e-15	0.024	0.71	2	Dgke,Cdh1,S100a6,Mfsd10,Hpn,Ube2c,Gtf2h4,Tubb5,Bcap31,Use1,Braf,Clpp,Hbp1,Atp5d,Ssbp2,Hspb1,Hnrnpa2b1,Mcm5,Pcyt1a,Fblim1,Ptbp1,Phax,Rps18,Ncaph2,Rnmt,Tusc2,Vac14,Mcoln2,Akt1s1,Pgam1,Brms1l,Med15,St3gal1,Chp1,Tex261,Psmb1,Gata2,Sqstm1,Lcorl,Ube2a,Plcg1,Cwc25,Phf23,Pnpo,Mrpl58,Atp6v1e1,Gle1,Clvs2,Utrn,Cdk1,Tbc1d15,Cdc34,Mdh1,Ppp2ca,Med7,Vdac1,Smc6,Rab10,Pld2,Scfd1,Polr2h,Adck1,Hif1a,Entpd5,Fcf1,Hsp…
CC	GO:0044422	organelle part	8171	359	214	9.86e-15	0.026	0.596	2	Cdh1,S100a6,Mfsd10,Hpn,Ube2c,Cct3,Gtf2h4,Tubb5,Gramd3,Bcap31,Use1,Clpp,Hbp1,Atp5d,Hspb1,Hnrnpa2b1,Mcm5,Pcyt1a,Fblim1,Phax,Rps18,Ncaph2,Rnmt,Vac14,Mcoln2,Brms1l,Med15,St3gal1,Chp1,Tex261,Psmb1,Gata2,Sqstm1,Ube2a,Plcg1,Cwc25,Phf23,Pnpo,Mrpl58,Gle1,Clvs2,Utrn,Cdk1,Nedd1,Cdc34,Ppp2ca,Med7,Vdac1,Smc6,Rab10,Pld2,Scfd1,Polr2h,Hif1a,Fam161b,Fcf1,Hsp90aa1,Ppp3cb,Xpo4,Ajuba,Trmu,Nubp1,Glyr1,Nit2,Ppil2,Cxad…
CC	GO:0043233	organelle lumen	4140	359	130	1.36e-11	0.031	0.362	3	Gtf2h4,Tubb5,Clpp,Hbp1,Hnrnpa2b1,Mcm5,Fblim1,Phax,Ncaph2,Rnmt,Brms1l,Med15,Psmb1,Gata2,Sqstm1,Ube2a,Cwc25,Phf23,Pnpo,Mrpl58,Gle1,Utrn,Cdk1,Cdc34,Med7,Vdac1,Smc6,Polr2h,Hif1a,Fcf1,Xpo4,Ajuba,Trmu,Glyr1,Ppil2,Cxadr,Mrpl28,Wdr46,Cndp2,Mus81,Mms19,Banp,Pa2g4,Shmt2,Pnpla2,Mfsd8,Iscu,Stag2,Hspd1,Wdr75,Abcb6,Rbbp5,Rnf2,Kifap3,Mcm10,Mllt10,Wdr5,Nup35,Lrp2,Actl6a,Wwtr1,Ints3,Plrg1,Pip5k1a,Rars2,Erp44,Psip…
CC	GO:0005623	cell	17095	359	318	0.000239	0.019	0.886	1	Dgke,Cdh1,S100a6,Mfsd10,Hpn,Ube2c,Cct3,Gtf2h4,Tubb5,Gramd3,Bcap31,Use1,Braf,Clpp,Hbp1,Atp5d,Ssbp2,Hspb1,Hnrnpa2b1,Mcm5,Pcyt1a,Fblim1,Ptbp1,Phax,Rps18,Ncaph2,Rnmt,Tusc2,Vac14,Mcoln2,Akt1s1,Pgam1,Gltp,Brms1l,Med15,St3gal1,Chp1,Hps5,Tex261,Psmb1,Gata2,Sqstm1,Lcorl,Ube2a,Atxn10,Plcg1,Cwc25,Phf23,Pnpo,Mrpl58,Alox12e,Atp6v1e1,Gle1,Clvs2,Utrn,Cdk1,Hbs1l,Nedd1,Tbc1d15,Cdc34,Mdh1,Ppp2ca,Med7,Vdac1,Smc6,Dc…
CC	GO:0044464	cell part	17056	359	317	0.000356	0.019	0.883	2	Dgke,Cdh1,S100a6,Mfsd10,Hpn,Ube2c,Cct3,Gtf2h4,Tubb5,Gramd3,Bcap31,Use1,Braf,Clpp,Hbp1,Atp5d,Ssbp2,Hspb1,Hnrnpa2b1,Mcm5,Pcyt1a,Fblim1,Ptbp1,Phax,Rps18,Ncaph2,Rnmt,Tusc2,Vac14,Mcoln2,Akt1s1,Pgam1,Gltp,Brms1l,Med15,St3gal1,Chp1,Hps5,Tex261,Psmb1,Gata2,Sqstm1,Lcorl,Ube2a,Atxn10,Plcg1,Cwc25,Phf23,Pnpo,Mrpl58,Alox12e,Atp6v1e1,Gle1,Clvs2,Utrn,Cdk1,Hbs1l,Nedd1,Tbc1d15,Cdc34,Mdh1,Ppp2ca,Med7,Vdac1,Smc6,Dc…
CC	GO:0005622	intracellular	13871	359	308	1.63e-18	0.022	0.858	3	Dgke,Cdh1,S100a6,Mfsd10,Hpn,Ube2c,Cct3,Gtf2h4,Tubb5,Gramd3,Bcap31,Use1,Braf,Clpp,Hbp1,Atp5d,Ssbp2,Hspb1,Hnrnpa2b1,Mcm5,Pcyt1a,Fblim1,Ptbp1,Phax,Rps18,Ncaph2,Rnmt,Tusc2,Vac14,Mcoln2,Akt1s1,Pgam1,Gltp,Brms1l,Med15,St3gal1,Chp1,Hps5,Tex261,Psmb1,Gata2,Sqstm1,Lcorl,Ube2a,Atxn10,Plcg1,Cwc25,Phf23,Pnpo,Mrpl58,Alox12e,Atp6v1e1,Gle1,Clvs2,Utrn,Cdk1,Hbs1l,Nedd1,Tbc1d15,Cdc34,Mdh1,Ppp2ca,Med7,Vdac1,Smc6,Dc…
CC	GO:0044424	intracellular part	13275	359	304	1.49e-20	0.023	0.847	4	Dgke,Cdh1,S100a6,Mfsd10,Hpn,Ube2c,Cct3,Gtf2h4,Tubb5,Gramd3,Bcap31,Use1,Braf,Clpp,Hbp1,Atp5d,Ssbp2,Hspb1,Hnrnpa2b1,Mcm5,Pcyt1a,Fblim1,Ptbp1,Phax,Rps18,Ncaph2,Rnmt,Tusc2,Vac14,Mcoln2,Akt1s1,Pgam1,Gltp,Brms1l,Med15,St3gal1,Chp1,Hps5,Tex261,Psmb1,Gata2,Sqstm1,Lcorl,Ube2a,Atxn10,Plcg1,Cwc25,Phf23,Pnpo,Mrpl58,Alox12e,Atp6v1e1,Gle1,Clvs2,Utrn,Cdk1,Nedd1,Tbc1d15,Cdc34,Mdh1,Ppp2ca,Med7,Vdac1,Smc6,Dcdc2c,R…
CC	GO:0005737	cytoplasm	10422	359	241	7.52e-11	0.023	0.671	5	Dgke,Cdh1,S100a6,Mfsd10,Hpn,Ube2c,Cct3,Tubb5,Gramd3,Bcap31,Use1,Braf,Clpp,Atp5d,Ssbp2,Hspb1,Hnrnpa2b1,Pcyt1a,Fblim1,Phax,Rps18,Tusc2,Vac14,Mcoln2,Akt1s1,Pgam1,Gltp,Med15,St3gal1,Chp1,Hps5,Tex261,Psmb1,Gata2,Sqstm1,Ube2a,Atxn10,Plcg1,Phf23,Pnpo,Mrpl58,Alox12e,Atp6v1e1,Gle1,Clvs2,Utrn,Cdk1,Nedd1,Tbc1d15,Cdc34,Mdh1,Ppp2ca,Vdac1,Dcdc2c,Rab10,Pld2,Scfd1,Adck1,Hif1a,Fam161b,Entpd5,Hsp90aa1,Zfyve21,Golm…
CC	GO:0044444	cytoplasmic part	8155	359	199	2.71e-09	0.024	0.554	6	Dgke,Cdh1,S100a6,Mfsd10,Hpn,Ube2c,Cct3,Tubb5,Gramd3,Bcap31,Use1,Braf,Clpp,Atp5d,Hspb1,Hnrnpa2b1,Pcyt1a,Fblim1,Rps18,Tusc2,Vac14,Mcoln2,Akt1s1,Pgam1,Gltp,St3gal1,Chp1,Hps5,Tex261,Psmb1,Sqstm1,Atxn10,Plcg1,Pnpo,Mrpl58,Atp6v1e1,Gle1,Clvs2,Utrn,Cdk1,Nedd1,Tbc1d15,Cdc34,Mdh1,Ppp2ca,Vdac1,Rab10,Pld2,Scfd1,Adck1,Hif1a,Fam161b,Entpd5,Hsp90aa1,Zfyve21,Golm1,Ppp3cb,Xpo4,Ajuba,Trmu,Nubp1,Glyr1,Nit2,Cxadr,Tm…
CC	GO:0005829	cytosol	3440	359	107	2.2e-08	0.031	0.298	7	Dgke,S100a6,Ube2c,Cct3,Tubb5,Braf,Pcyt1a,Rps18,Akt1s1,Pgam1,Gltp,Chp1,Hps5,Psmb1,Sqstm1,Atxn10,Plcg1,Pnpo,Atp6v1e1,Gle1,Cdk1,Cdc34,Mdh1,Ppp2ca,Hif1a,Hsp90aa1,Ppp3cb,Xpo4,Ajuba,Nubp1,Glyr1,Nit2,Lima1,Larp4,Mrpl28,Cndp2,Mms19,Pnpla2,Iscu,Hspd1,Stradb,Abcb6,Dnpep,Psmd1,Kifap3,Mllt10,Abi2,Snx5,Wwtr1,Tpm3,Pip5k1a,Eps15,Ak2,Psmc2,Agtrap,Uchl1,Rest,Mapkapk5,Ulk1,Actb,Plekha5,Psmd8,Irak1,Coprs,Dcps,Pdxk,…
CC	GO:0043229	intracellular organelle	11660	359	276	1.4e-17	0.024	0.769	5	Dgke,Cdh1,S100a6,Mfsd10,Hpn,Ube2c,Cct3,Gtf2h4,Tubb5,Gramd3,Bcap31,Use1,Braf,Clpp,Hbp1,Atp5d,Ssbp2,Hspb1,Hnrnpa2b1,Mcm5,Pcyt1a,Fblim1,Ptbp1,Phax,Rps18,Ncaph2,Rnmt,Tusc2,Vac14,Mcoln2,Akt1s1,Pgam1,Brms1l,Med15,St3gal1,Chp1,Tex261,Psmb1,Gata2,Sqstm1,Lcorl,Ube2a,Plcg1,Cwc25,Phf23,Pnpo,Mrpl58,Atp6v1e1,Gle1,Clvs2,Utrn,Cdk1,Nedd1,Tbc1d15,Cdc34,Mdh1,Ppp2ca,Med7,Vdac1,Smc6,Rab10,Pld2,Scfd1,Polr2h,Adck1,Hif…
CC	GO:0043232	intracellular non-membrane-bounded organelle	4147	359	115	3.83e-06	0.028	0.32	6	Cdh1,Cct3,Tubb5,Gramd3,Bcap31,Hspb1,Hnrnpa2b1,Fblim1,Phax,Rps18,Ncaph2,Rnmt,Brms1l,Chp1,Sqstm1,Ube2a,Mrpl58,Gle1,Utrn,Cdk1,Nedd1,Ppp2ca,Vdac1,Smc6,Polr2h,Fam161b,Fcf1,Ppp3cb,Ajuba,Nubp1,Glyr1,Nit2,Lima1,Larp4,Mrpl28,Wdr46,Mus81,Mms19,Pa2g4,Shmt2,Pnpla2,Stag2,Wdr75,Rbbp5,Rnf2,Kifap3,Suv39h2,Mcm10,Abi2,Wdr5,Rrbp1,Actl6a,Ints3,Tpm3,Plrg1,Psip1,Ndc1,Capzb,Psmc2,Rest,Mapkapk5,Actb,Iqgap1,Rbmx,Wdr13,Ir…
CC	GO:0070013	intracellular organelle lumen	4135	359	130	1.24e-11	0.031	0.362	6	Gtf2h4,Tubb5,Clpp,Hbp1,Hnrnpa2b1,Mcm5,Fblim1,Phax,Ncaph2,Rnmt,Brms1l,Med15,Psmb1,Gata2,Sqstm1,Ube2a,Cwc25,Phf23,Pnpo,Mrpl58,Gle1,Utrn,Cdk1,Cdc34,Med7,Vdac1,Smc6,Polr2h,Hif1a,Fcf1,Xpo4,Ajuba,Trmu,Glyr1,Ppil2,Cxadr,Mrpl28,Wdr46,Cndp2,Mus81,Mms19,Banp,Pa2g4,Shmt2,Pnpla2,Mfsd8,Iscu,Stag2,Hspd1,Wdr75,Abcb6,Rbbp5,Rnf2,Kifap3,Mcm10,Mllt10,Wdr5,Nup35,Lrp2,Actl6a,Wwtr1,Ints3,Plrg1,Pip5k1a,Rars2,Erp44,Psip…
CC	GO:0044446	intracellular organelle part	7938	359	211	3.74e-15	0.027	0.588	6	Cdh1,S100a6,Mfsd10,Hpn,Ube2c,Cct3,Gtf2h4,Tubb5,Gramd3,Bcap31,Use1,Clpp,Hbp1,Atp5d,Hspb1,Hnrnpa2b1,Mcm5,Pcyt1a,Fblim1,Phax,Rps18,Ncaph2,Rnmt,Vac14,Mcoln2,Brms1l,Med15,St3gal1,Chp1,Tex261,Psmb1,Gata2,Sqstm1,Ube2a,Plcg1,Cwc25,Phf23,Pnpo,Mrpl58,Gle1,Clvs2,Utrn,Cdk1,Nedd1,Cdc34,Ppp2ca,Med7,Vdac1,Smc6,Rab10,Pld2,Scfd1,Polr2h,Hif1a,Fam161b,Fcf1,Xpo4,Ajuba,Trmu,Nubp1,Glyr1,Nit2,Ppil2,Cxadr,Tmbim6,Lima1,L…
CC	GO:0043231	intracellular membrane-bounded organelle	9957	359	240	2.8e-13	0.024	0.669	6	Dgke,Cdh1,S100a6,Hpn,Ube2c,Gtf2h4,Tubb5,Bcap31,Use1,Braf,Clpp,Hbp1,Atp5d,Ssbp2,Hspb1,Hnrnpa2b1,Mcm5,Pcyt1a,Fblim1,Ptbp1,Phax,Rps18,Ncaph2,Rnmt,Tusc2,Vac14,Mcoln2,Akt1s1,Pgam1,Brms1l,Med15,St3gal1,Chp1,Tex261,Psmb1,Gata2,Sqstm1,Lcorl,Ube2a,Plcg1,Cwc25,Phf23,Pnpo,Mrpl58,Atp6v1e1,Gle1,Clvs2,Utrn,Cdk1,Tbc1d15,Cdc34,Mdh1,Ppp2ca,Med7,Vdac1,Smc6,Rab10,Pld2,Scfd1,Polr2h,Adck1,Hif1a,Entpd5,Fcf1,Hsp90aa1,G…
CC	GO:0005634	nucleus	6593	359	176	6.15e-11	0.027	0.49	7	Dgke,S100a6,Hpn,Ube2c,Gtf2h4,Tubb5,Braf,Hbp1,Ssbp2,Hspb1,Hnrnpa2b1,Mcm5,Pcyt1a,Fblim1,Ptbp1,Phax,Rps18,Ncaph2,Rnmt,Akt1s1,Pgam1,Brms1l,Med15,Chp1,Psmb1,Gata2,Sqstm1,Lcorl,Ube2a,Plcg1,Cwc25,Phf23,Pnpo,Gle1,Utrn,Cdk1,Cdc34,Ppp2ca,Med7,Smc6,Pld2,Polr2h,Hif1a,Fcf1,Hsp90aa1,Xpo4,Ajuba,Trmu,Nubp1,Glyr1,Ppil2,Cxadr,Prr13,Pisd,Cebpz,Wdr46,Cndp2,Mus81,Mms19,Poll,Banp,Pa2g4,Shmt2,Pnpla2,Usp16,Mfsd8,Stag2,H…
CC	GO:0044428	nuclear part	4097	359	124	1.3e-09	0.03	0.345	8	S100a6,Hpn,Ube2c,Gtf2h4,Tubb5,Hbp1,Hnrnpa2b1,Mcm5,Pcyt1a,Fblim1,Phax,Ncaph2,Rnmt,Brms1l,Med15,Psmb1,Gata2,Sqstm1,Ube2a,Plcg1,Cwc25,Phf23,Pnpo,Gle1,Utrn,Cdk1,Cdc34,Med7,Smc6,Polr2h,Hif1a,Fcf1,Xpo4,Ajuba,Trmu,Glyr1,Ppil2,Cxadr,Wdr46,Cndp2,Mus81,Mms19,Banp,Pa2g4,Shmt2,Pnpla2,Mfsd8,Stag2,Hspd1,Wdr75,Abcb6,Rbbp5,Rnf2,Kifap3,Mcm10,Mllt10,Wdr5,Nup35,Actl6a,Wwtr1,Ints3,Plrg1,Pip5k1a,Psip1,Ndc1,Agtrap,Uch…
CC	GO:0031981	nuclear lumen	3639	359	112	1.1e-08	0.031	0.312	9	Gtf2h4,Hbp1,Hnrnpa2b1,Mcm5,Fblim1,Phax,Ncaph2,Rnmt,Brms1l,Med15,Psmb1,Gata2,Sqstm1,Ube2a,Cwc25,Phf23,Pnpo,Gle1,Utrn,Cdk1,Cdc34,Med7,Smc6,Polr2h,Hif1a,Fcf1,Xpo4,Ajuba,Trmu,Glyr1,Ppil2,Cxadr,Wdr46,Cndp2,Mus81,Mms19,Banp,Pa2g4,Pnpla2,Mfsd8,Stag2,Wdr75,Abcb6,Rbbp5,Rnf2,Kifap3,Mcm10,Mllt10,Wdr5,Nup35,Actl6a,Wwtr1,Ints3,Plrg1,Pip5k1a,Psip1,Agtrap,Uchl1,Mapkapk5,Actb,Plekha5,Rbmx,Wdr13,Dcps,Pdxk,Pwp2,Ar…
CC	GO:0005654	nucleoplasm	2756	359	86	4.56e-06	0.031	0.24	9	Gtf2h4,Hbp1,Hnrnpa2b1,Mcm5,Phax,Ncaph2,Rnmt,Brms1l,Med15,Psmb1,Gata2,Sqstm1,Cwc25,Phf23,Pnpo,Utrn,Cdk1,Cdc34,Med7,Smc6,Polr2h,Hif1a,Xpo4,Ajuba,Trmu,Glyr1,Ppil2,Cxadr,Cndp2,Mms19,Banp,Pnpla2,Mfsd8,Stag2,Abcb6,Rbbp5,Rnf2,Mllt10,Wdr5,Nup35,Actl6a,Wwtr1,Plrg1,Pip5k1a,Psip1,Agtrap,Uchl1,Mapkapk5,Actb,Plekha5,Wdr13,Dcps,Pdxk,Arid2,Tcea1,Pla2g4c,Setd5,Tut7,Emsy,Skp1a,Wipf2,Supt3,Rere,Baz2a,Ppp1ca,Esrp1,…
CC	GO:0012505	endomembrane system	3746	359	93	0.0374	0.025	0.259	3	Cdh1,S100a6,Hpn,Tubb5,Bcap31,Use1,Pcyt1a,Vac14,Mcoln2,St3gal1,Chp1,Tex261,Sqstm1,Atp6v1e1,Gle1,Clvs2,Tbc1d15,Vdac1,Rab10,Pld2,Scfd1,Entpd5,Zfyve21,Golm1,Xpo4,Ajuba,Glyr1,Cxadr,Tmbim6,Rab1b,Scd2,Dnajc14,Esyt1,Tm9sf2,Hspd1,Abcb6,Srp9,Kifap3,Enkur,Nup35,Lrp2,Arhgap1,Rrbp1,Snx5,Arfgap1,Stmn3,Plrg1,Adam15,Erp44,Eps15,Ndc1,Capzb,Agtrap,Sdf4,Uchl1,Ulk1,Sec61a1,Ltbr,Praf2,Trappc8,Agl,Fndc3a,Pla2g4c,Exph5…
CC	GO:0032991	protein-containing complex	5166	359	151	1.06e-11	0.029	0.421	1	Cdh1,Ube2c,Cct3,Gtf2h4,Tubb5,Bcap31,Clpp,Atp5d,Col5a3,Hspb1,Hnrnpa2b1,Mcm5,Rps18,Ncaph2,Rnmt,Vac14,Akt1s1,Brms1l,Med15,Hps5,Psmb1,Gata2,Sqstm1,Ube2a,Plcg1,Mrpl58,Atp6v1e1,Gle1,Utrn,Cdk1,Nedd1,Ppp2ca,Med7,Vdac1,Smc6,Rab10,Scfd1,Polr2h,Hif1a,Fcf1,Hsp90aa1,Ppp3cb,Xpo4,Ajuba,Glyr1,Cxadr,Larp4,Mrpl28,Wdr46,Gna14,Mus81,Mms19,Pa2g4,Shmt2,Stag2,Hspd1,Psmd1,Rbbp5,Rnf2,Srp9,Kifap3,Mcm10,Mllt10,Abi2,Wdr5,Nu…
CC	GO:1902494	catalytic complex	1368	359	48	0.00135	0.035	0.134	2	Ube2c,Gtf2h4,Hspb1,Hnrnpa2b1,Rnmt,Vac14,Brms1l,Psmb1,Ube2a,Cdk1,Ppp2ca,Med7,Smc6,Polr2h,Ppp3cb,Gna14,Hspd1,Psmd1,Rbbp5,Rnf2,Wdr5,Actl6a,Plrg1,Psmc2,Ulk1,Actb,Psmd8,Rbmx,Prps1,Tcea1,Dnah17,Setd5,Exosc1,Helq,Skp1a,Atg5,Supt3,Polg,Rere,Ppp1ca,Cop1,Taf13,Sae1,Klhl5,Foxk1,Cks2,Chd4,Ppp1ca

## Sheet: GO Molecular Function
domain	term.id	term name	term.size(T)	query.size(Q)	overlap.size(Q∩T)	adjusted.p-value	(Q∩T)/T	(Q∩T)/Q	local.hierarchy.depth	participated.genes
MF	GO:0043130	ubiquitin binding	66	359	8	0.0329	0.121	0.022	1	Hspb1,Sqstm1,Usp16,Uchl1,Nploc4,Cxcr4,Cks2,Ddi2
MF	GO:0005488	binding	13657	359	271	0.000128	0.02	0.755	1	Dgke,Cdh1,S100a6,Ube2c,Cct3,Gtf2h4,Tubb5,Gramd3,Bcap31,Braf,Clpp,Hbp1,Atp5d,Ssbp2,Col5a3,Hspb1,Hnrnpa2b1,Mcm5,Pcyt1a,Fblim1,Ptbp1,Eif1b,Phax,Rps18,Rnmt,Pgam1,Gltp,Brms1l,Chp1,Hps5,Tex261,Gata2,Sqstm1,Lcorl,Ube2a,Atxn10,Plcg1,Phf23,Pnpo,Mrpl58,Alox12e,Atp6v1e1,Gle1,Clvs2,Utrn,Cdk1,Hbs1l,Tbc1d15,Cdc34,Mdh1,Ppp2ca,Vdac1,Btg2,Smc6,Rab10,Pld2,Scfd1,Polr2h,Adck1,Hif1a,Hsp90aa1,Zfyve21,Ppp3cb,Xpo4,Ajuba…
MF	GO:0005515	protein binding	8489	359	184	0.00194	0.022	0.513	2	Cdh1,S100a6,Ube2c,Cct3,Tubb5,Gramd3,Bcap31,Braf,Clpp,Ssbp2,Col5a3,Hspb1,Hnrnpa2b1,Pcyt1a,Fblim1,Rps18,Pgam1,Gltp,Brms1l,Chp1,Hps5,Tex261,Gata2,Sqstm1,Ube2a,Atxn10,Plcg1,Pnpo,Atp6v1e1,Gle1,Utrn,Cdk1,Hbs1l,Tbc1d15,Cdc34,Ppp2ca,Vdac1,Btg2,Smc6,Rab10,Pld2,Scfd1,Hif1a,Hsp90aa1,Ppp3cb,Xpo4,Ajuba,Nubp1,Glyr1,Nectin3,Cxadr,Prl2a1,Tmbim6,Lima1,Gna14,Mms19,Acot9,Banp,Dnajc14,Pa2g4,Esyt1,Shmt2,Pnpla2,Usp16,…
MF	GO:0019899	enzyme binding	2253	359	67	0.00262	0.03	0.187	3	Ube2c,Tubb5,Braf,Hspb1,Hnrnpa2b1,Rps18,Pgam1,Brms1l,Chp1,Sqstm1,Ube2a,Atxn10,Plcg1,Atp6v1e1,Utrn,Tbc1d15,Cdc34,Ppp2ca,Vdac1,Smc6,Pld2,Hif1a,Hsp90aa1,Ppp3cb,Xpo4,Tmbim6,Mms19,Pa2g4,Hspd1,Psmd1,Mcm10,Abi2,Arhgap1,Pip5k1a,Uchl1,Ppef2,Mapkapk5,Ulk1,Actb,Ltbr,Iqgap1,Ctnnd1,Exph5,Fnip1,Nme1,Bicd2,Atp6v0a2,Atp6v0a4,Polg,Picalm,Nploc4,Lrp1,Ppp1ca,Cxcr4,Wnk1,Ywhag,Sae1,Arhgef12,Grb2,Gstp1,Cks2,Chd4,Tcp1,M…
MF	GO:0044389	ubiquitin-like protein ligase binding	336	359	20	0.00217	0.06	0.056	4	Ube2c,Tubb5,Sqstm1,Ube2a,Cdc34,Smc6,Hif1a,Hsp90aa1,Tmbim6,Pa2g4,Hspd1,Psmd1,Abi2,Uchl1,Ltbr,Nploc4,Cxcr4,Tcp1,Mfhas1,Rpl23
MF	GO:0031625	ubiquitin protein ligase binding	322	359	20	0.00111	0.062	0.056	5	Ube2c,Tubb5,Sqstm1,Ube2a,Cdc34,Smc6,Hif1a,Hsp90aa1,Tmbim6,Pa2g4,Hspd1,Psmd1,Abi2,Uchl1,Ltbr,Nploc4,Cxcr4,Tcp1,Mfhas1,Rpl23
MF	GO:0098641	cadherin binding involved in cell-cell adhesion	3	359	3	0.012	1	0.008	1	Ppp1ca,Epcam,Ppp1ca
